# Supplementary material for: Improvement of Dscam homophilic binding affinity throughout Drosophila evolution
Source: BMC Evol Biol. 2014 Aug 27;14:186. doi: 10.1186/s12862-014-0186-z (PMC4243935; doi:10.1186/s12862-014-0186-z)
Supplement: Supplementary file 2 — Supplementary table S3. [file 12862_2014_186_MOESM2_ESM.xls]

## Sheet: Dscam_compare.txt
isoform	current_exon4	current_exon6	current_exon9	predicted_current_normalized	predicted_current_binding_ability	ancestor_exon4	ancestor_exon6	ancestor_exon9	predicted_ancestor_normalized	predicted_ancestor_binding_ability
1_1_1	1	1	1	0.59	38.038	1	1	1	0.46	31.772
1_1_2	1	1	2	0.66	41.412	1	1	2	0.49	33.218
1_1_3	1	1	3	0.69	42.858	1	1	3	0.5	33.7
1_1_4	1	1	4	0.67	41.894	1	1	4	0.51	34.182
1_1_5	1	1	5	0.68	42.376	NA	NA	NA	NA	NA
1_1_6	1	1	6	0.7	43.34	1	1	6	0.47	32.254
1_1_7	1	1	7	0.7	43.34	1	1	7	0.47	32.254
1_1_8	1	1	8	0.62	39.484	1	1	8	0.49	33.218
1_1_9	1	1	9	0.67	41.894	1	1	9	0.45	31.29
1_1_10	1	1	10	0.62	39.484	NA	NA	NA	NA	NA
1_1_11	1	1	11	0.69	42.858	1	1	11	0.48	32.736
1_1_12	1	1	12	0.64	40.448	1	1	12	0.48	32.736
1_1_13	1	1	13	0.75	45.75	NA	NA	NA	NA	NA
1_1_14	1	1	14	0.56	36.592	1	1	14	0.46	31.772
1_1_15	1	1	15	0.58	37.556	1	1	15	0.46	31.772
1_1_16	1	1	16	0.63	39.966	1	1	16	0.45	31.29
1_1_17	1	1	17	0.61	39.002	NA	NA	NA	NA	NA
1_1_18	1	1	18	0.7	43.34	1	1	18	0.48	32.736
1_1_19	1	1	19	0.68	42.376	1	1	19	0.44	30.808
1_1_20	1	1	20	0.74	45.268	NA	NA	NA	NA	NA
1_1_21	1	1	21	0.74	45.268	1	1	21	0.47	32.254
1_1_22	1	1	22	0.71	43.822	1	1	22	0.46	31.772
1_1_23	1	1	23	0.7	43.34	1	1	23	0.48	32.736
1_1_24	1	1	24	0.7	43.34	NA	NA	NA	NA	NA
1_1_25	1	1	25	0.74	45.268	1	1	25	0.46	31.772
1_1_26	1	1	26	0.7	43.34	1	1	26	0.46	31.772
1_1_27	1	1	27	0.63	39.966	1	1	27	0.46	31.772
1_1_28	1	1	28	0.63	39.966	1	1	28	0.46	31.772
1_1_29	1	1	29	0.71	43.822	1	1	29	0.5	33.7
1_1_30	1	1	30	0.6	38.52	NA	NA	NA	NA	NA
1_1_31	1	1	31	0.63	39.966	1	1	31	0.48	32.736
1_1_32	1	1	32	0.67	41.894	1	1	32	0.47	32.254
1_1_33	1	1	33	0.65	40.93	1	1	33	0.54	35.628
1_2_1	1	2	1	0.61	39.002	1	2	1	0.46	31.772
1_2_2	1	2	2	0.67	41.894	1	2	2	0.5	33.7
1_2_3	1	2	3	0.7	43.34	1	2	3	0.5	33.7
1_2_4	1	2	4	0.68	42.376	1	2	4	0.52	34.664
1_2_5	1	2	5	0.69	42.858	NA	NA	NA	NA	NA
1_2_6	1	2	6	0.71	43.822	1	2	6	0.48	32.736
1_2_7	1	2	7	0.71	43.822	1	2	7	0.47	32.254
1_2_8	1	2	8	0.63	39.966	1	2	8	0.5	33.7
1_2_9	1	2	9	0.68	42.376	1	2	9	0.46	31.772
1_2_10	1	2	10	0.63	39.966	NA	NA	NA	NA	NA
1_2_11	1	2	11	0.7	43.34	1	2	11	0.49	33.218
1_2_12	1	2	12	0.64	40.448	1	2	12	0.48	32.736
1_2_13	1	2	13	0.76	46.232	NA	NA	NA	NA	NA
1_2_14	1	2	14	0.58	37.556	1	2	14	0.47	32.254
1_2_15	1	2	15	0.6	38.52	1	2	15	0.47	32.254
1_2_16	1	2	16	0.64	40.448	1	2	16	0.45	31.29
1_2_17	1	2	17	0.62	39.484	NA	NA	NA	NA	NA
1_2_18	1	2	18	0.7	43.34	1	2	18	0.49	33.218
1_2_19	1	2	19	0.69	42.858	1	2	19	0.45	31.29
1_2_20	1	2	20	0.75	45.75	NA	NA	NA	NA	NA
1_2_21	1	2	21	0.75	45.75	1	2	21	0.47	32.254
1_2_22	1	2	22	0.72	44.304	1	2	22	0.46	31.772
1_2_23	1	2	23	0.71	43.822	1	2	23	0.49	33.218
1_2_24	1	2	24	0.71	43.822	NA	NA	NA	NA	NA
1_2_25	1	2	25	0.75	45.75	1	2	25	0.46	31.772
1_2_26	1	2	26	0.71	43.822	1	2	26	0.46	31.772
1_2_27	1	2	27	0.64	40.448	1	2	27	0.46	31.772
1_2_28	1	2	28	0.64	40.448	1	2	28	0.47	32.254
1_2_29	1	2	29	0.72	44.304	1	2	29	0.51	34.182
1_2_30	1	2	30	0.6	38.52	NA	NA	NA	NA	NA
1_2_31	1	2	31	0.63	39.966	1	2	31	0.48	32.736
1_2_32	1	2	32	0.68	42.376	1	2	32	0.48	32.736
1_2_33	1	2	33	0.65	40.93	1	2	33	0.54	35.628
1_3_1	1	3	1	0.56	36.592	1	3	1	0.43	30.326
1_3_2	1	3	2	0.61	39.002	1	3	2	0.47	32.254
1_3_3	1	3	3	0.64	40.448	1	3	3	0.48	32.736
1_3_4	1	3	4	0.62	39.484	1	3	4	0.49	33.218
1_3_5	1	3	5	0.64	40.448	NA	NA	NA	NA	NA
1_3_6	1	3	6	0.67	41.894	1	3	6	0.45	31.29
1_3_7	1	3	7	0.66	41.412	1	3	7	0.44	30.808
1_3_8	1	3	8	0.58	37.556	1	3	8	0.47	32.254
1_3_9	1	3	9	0.63	39.966	1	3	9	0.43	30.326
1_3_10	1	3	10	0.58	37.556	NA	NA	NA	NA	NA
1_3_11	1	3	11	0.65	40.93	1	3	11	0.46	31.772
1_3_12	1	3	12	0.6	38.52	1	3	12	0.46	31.772
1_3_13	1	3	13	0.72	44.304	NA	NA	NA	NA	NA
1_3_14	1	3	14	0.53	35.146	1	3	14	0.44	30.808
1_3_15	1	3	15	0.54	35.628	1	3	15	0.44	30.808
1_3_16	1	3	16	0.58	37.556	1	3	16	0.42	29.844
1_3_17	1	3	17	0.57	37.074	NA	NA	NA	NA	NA
1_3_18	1	3	18	0.66	41.412	1	3	18	0.46	31.772
1_3_19	1	3	19	0.64	40.448	1	3	19	0.42	29.844
1_3_20	1	3	20	0.69	42.858	NA	NA	NA	NA	NA
1_3_21	1	3	21	0.69	42.858	1	3	21	0.44	30.808
1_3_22	1	3	22	0.67	41.894	1	3	22	0.43	30.326
1_3_23	1	3	23	0.66	41.412	1	3	23	0.46	31.772
1_3_24	1	3	24	0.65	40.93	NA	NA	NA	NA	NA
1_3_25	1	3	25	0.69	42.858	1	3	25	0.43	30.326
1_3_26	1	3	26	0.66	41.412	1	3	26	0.44	30.808
1_3_27	1	3	27	0.58	37.556	1	3	27	0.43	30.326
1_3_28	1	3	28	0.59	38.038	1	3	28	0.44	30.808
1_3_29	1	3	29	0.67	41.894	1	3	29	0.48	32.736
1_3_30	1	3	30	0.56	36.592	NA	NA	NA	NA	NA
1_3_31	1	3	31	0.58	37.556	1	3	31	0.46	31.772
1_3_32	1	3	32	0.63	39.966	1	3	32	0.45	31.29
1_3_33	1	3	33	0.6	38.52	1	3	33	0.52	34.664
1_4_1	1	4	1	0.58	37.556	1	4	1	0.45	31.29
1_4_2	1	4	2	0.64	40.448	1	4	2	0.49	33.218
1_4_3	1	4	3	0.67	41.894	1	4	3	0.5	33.7
1_4_4	1	4	4	0.65	40.93	1	4	4	0.52	34.664
1_4_5	1	4	5	0.67	41.894	NA	NA	NA	NA	NA
1_4_6	1	4	6	0.69	42.858	1	4	6	0.47	32.254
1_4_7	1	4	7	0.69	42.858	1	4	7	0.47	32.254
1_4_8	1	4	8	0.61	39.002	1	4	8	0.49	33.218
1_4_9	1	4	9	0.65	40.93	1	4	9	0.45	31.29
1_4_10	1	4	10	0.61	39.002	NA	NA	NA	NA	NA
1_4_11	1	4	11	0.67	41.894	1	4	11	0.48	32.736
1_4_12	1	4	12	0.62	39.484	1	4	12	0.48	32.736
1_4_13	1	4	13	0.74	45.268	NA	NA	NA	NA	NA
1_4_14	1	4	14	0.55	36.11	1	4	14	0.46	31.772
1_4_15	1	4	15	0.57	37.074	1	4	15	0.46	31.772
1_4_16	1	4	16	0.61	39.002	1	4	16	0.45	31.29
1_4_17	1	4	17	0.6	38.52	NA	NA	NA	NA	NA
1_4_18	1	4	18	0.68	42.376	1	4	18	0.48	32.736
1_4_19	1	4	19	0.67	41.894	1	4	19	0.44	30.808
1_4_20	1	4	20	0.72	44.304	NA	NA	NA	NA	NA
1_4_21	1	4	21	0.72	44.304	1	4	21	0.47	32.254
1_4_22	1	4	22	0.69	42.858	1	4	22	0.45	31.29
1_4_23	1	4	23	0.68	42.376	1	4	23	0.48	32.736
1_4_24	1	4	24	0.68	42.376	NA	NA	NA	NA	NA
1_4_25	1	4	25	0.72	44.304	1	4	25	0.46	31.772
1_4_26	1	4	26	0.69	42.858	1	4	26	0.46	31.772
1_4_27	1	4	27	0.61	39.002	1	4	27	0.45	31.29
1_4_28	1	4	28	0.62	39.484	1	4	28	0.46	31.772
1_4_29	1	4	29	0.69	42.858	1	4	29	0.5	33.7
1_4_30	1	4	30	0.58	37.556	NA	NA	NA	NA	NA
1_4_31	1	4	31	0.61	39.002	1	4	31	0.48	32.736
1_4_32	1	4	32	0.65	40.93	1	4	32	0.47	32.254
1_4_33	1	4	33	0.63	39.966	1	4	33	0.54	35.628
1_5_1	1	5	1	0.58	37.556	NA	NA	NA	NA	NA
1_5_2	1	5	2	0.64	40.448	NA	NA	NA	NA	NA
1_5_3	1	5	3	0.67	41.894	NA	NA	NA	NA	NA
1_5_4	1	5	4	0.65	40.93	NA	NA	NA	NA	NA
1_5_5	1	5	5	0.67	41.894	NA	NA	NA	NA	NA
1_5_6	1	5	6	0.69	42.858	NA	NA	NA	NA	NA
1_5_7	1	5	7	0.69	42.858	NA	NA	NA	NA	NA
1_5_8	1	5	8	0.61	39.002	NA	NA	NA	NA	NA
1_5_9	1	5	9	0.66	41.412	NA	NA	NA	NA	NA
1_5_10	1	5	10	0.61	39.002	NA	NA	NA	NA	NA
1_5_11	1	5	11	0.68	42.376	NA	NA	NA	NA	NA
1_5_12	1	5	12	0.63	39.966	NA	NA	NA	NA	NA
1_5_13	1	5	13	0.74	45.268	NA	NA	NA	NA	NA
1_5_14	1	5	14	0.56	36.592	NA	NA	NA	NA	NA
1_5_15	1	5	15	0.57	37.074	NA	NA	NA	NA	NA
1_5_16	1	5	16	0.61	39.002	NA	NA	NA	NA	NA
1_5_17	1	5	17	0.59	38.038	NA	NA	NA	NA	NA
1_5_18	1	5	18	0.68	42.376	NA	NA	NA	NA	NA
1_5_19	1	5	19	0.67	41.894	NA	NA	NA	NA	NA
1_5_20	1	5	20	0.72	44.304	NA	NA	NA	NA	NA
1_5_21	1	5	21	0.72	44.304	NA	NA	NA	NA	NA
1_5_22	1	5	22	0.69	42.858	NA	NA	NA	NA	NA
1_5_23	1	5	23	0.68	42.376	NA	NA	NA	NA	NA
1_5_24	1	5	24	0.68	42.376	NA	NA	NA	NA	NA
1_5_25	1	5	25	0.72	44.304	NA	NA	NA	NA	NA
1_5_26	1	5	26	0.69	42.858	NA	NA	NA	NA	NA
1_5_27	1	5	27	0.62	39.484	NA	NA	NA	NA	NA
1_5_28	1	5	28	0.62	39.484	NA	NA	NA	NA	NA
1_5_29	1	5	29	0.7	43.34	NA	NA	NA	NA	NA
1_5_30	1	5	30	0.59	38.038	NA	NA	NA	NA	NA
1_5_31	1	5	31	0.61	39.002	NA	NA	NA	NA	NA
1_5_32	1	5	32	0.66	41.412	NA	NA	NA	NA	NA
1_5_33	1	5	33	0.63	39.966	NA	NA	NA	NA	NA
1_6_1	1	6	1	0.6	38.52	1	6	1	0.43	30.326
1_6_2	1	6	2	0.66	41.412	1	6	2	0.47	32.254
1_6_3	1	6	3	0.69	42.858	1	6	3	0.48	32.736
1_6_4	1	6	4	0.68	42.376	1	6	4	0.5	33.7
1_6_5	1	6	5	0.68	42.376	NA	NA	NA	NA	NA
1_6_6	1	6	6	0.7	43.34	1	6	6	0.45	31.29
1_6_7	1	6	7	0.71	43.822	1	6	7	0.44	30.808
1_6_8	1	6	8	0.63	39.966	1	6	8	0.47	32.254
1_6_9	1	6	9	0.68	42.376	1	6	9	0.43	30.326
1_6_10	1	6	10	0.63	39.966	NA	NA	NA	NA	NA
1_6_11	1	6	11	0.69	42.858	1	6	11	0.46	31.772
1_6_12	1	6	12	0.64	40.448	1	6	12	0.46	31.772
1_6_13	1	6	13	0.75	45.75	NA	NA	NA	NA	NA
1_6_14	1	6	14	0.57	37.074	1	6	14	0.44	30.808
1_6_15	1	6	15	0.59	38.038	1	6	15	0.44	30.808
1_6_16	1	6	16	0.64	40.448	1	6	16	0.42	29.844
1_6_17	1	6	17	0.61	39.002	NA	NA	NA	NA	NA
1_6_18	1	6	18	0.7	43.34	1	6	18	0.46	31.772
1_6_19	1	6	19	0.69	42.858	1	6	19	0.42	29.844
1_6_20	1	6	20	0.73	44.786	NA	NA	NA	NA	NA
1_6_21	1	6	21	0.73	44.786	1	6	21	0.44	30.808
1_6_22	1	6	22	0.7	43.34	1	6	22	0.43	30.326
1_6_23	1	6	23	0.7	43.34	1	6	23	0.46	31.772
1_6_24	1	6	24	0.7	43.34	NA	NA	NA	NA	NA
1_6_25	1	6	25	0.73	44.786	1	6	25	0.43	30.326
1_6_26	1	6	26	0.7	43.34	1	6	26	0.43	30.326
1_6_27	1	6	27	0.64	40.448	1	6	27	0.43	30.326
1_6_28	1	6	28	0.63	39.966	1	6	28	0.44	30.808
1_6_29	1	6	29	0.72	44.304	1	6	29	0.48	32.736
1_6_30	1	6	30	0.61	39.002	NA	NA	NA	NA	NA
1_6_31	1	6	31	0.63	39.966	1	6	31	0.46	31.772
1_6_32	1	6	32	0.68	42.376	1	6	32	0.45	31.29
1_6_33	1	6	33	0.65	40.93	1	6	33	0.52	34.664
1_7_1	1	7	1	0.61	39.002	1	7	1	0.44	30.808
1_7_2	1	7	2	0.67	41.894	1	7	2	0.48	32.736
1_7_3	1	7	3	0.7	43.34	1	7	3	0.49	33.218
1_7_4	1	7	4	0.68	42.376	1	7	4	0.5	33.7
1_7_5	1	7	5	0.69	42.858	NA	NA	NA	NA	NA
1_7_6	1	7	6	0.71	43.822	1	7	6	0.46	31.772
1_7_7	1	7	7	0.72	44.304	1	7	7	0.45	31.29
1_7_8	1	7	8	0.64	40.448	1	7	8	0.48	32.736
1_7_9	1	7	9	0.69	42.858	1	7	9	0.44	30.808
1_7_10	1	7	10	0.63	39.966	NA	NA	NA	NA	NA
1_7_11	1	7	11	0.7	43.34	1	7	11	0.47	32.254
1_7_12	1	7	12	0.65	40.93	1	7	12	0.47	32.254
1_7_13	1	7	13	0.76	46.232	NA	NA	NA	NA	NA
1_7_14	1	7	14	0.58	37.556	1	7	14	0.45	31.29
1_7_15	1	7	15	0.6	38.52	1	7	15	0.45	31.29
1_7_16	1	7	16	0.64	40.448	1	7	16	0.43	30.326
1_7_17	1	7	17	0.62	39.484	NA	NA	NA	NA	NA
1_7_18	1	7	18	0.71	43.822	1	7	18	0.47	32.254
1_7_19	1	7	19	0.7	43.34	1	7	19	0.43	30.326
1_7_20	1	7	20	0.75	45.75	NA	NA	NA	NA	NA
1_7_21	1	7	21	0.75	45.75	1	7	21	0.45	31.29
1_7_22	1	7	22	0.71	43.822	1	7	22	0.44	30.808
1_7_23	1	7	23	0.71	43.822	1	7	23	0.47	32.254
1_7_24	1	7	24	0.71	43.822	NA	NA	NA	NA	NA
1_7_25	1	7	25	0.75	45.75	1	7	25	0.44	30.808
1_7_26	1	7	26	0.72	44.304	1	7	26	0.44	30.808
1_7_27	1	7	27	0.64	40.448	1	7	27	0.44	30.808
1_7_28	1	7	28	0.65	40.93	1	7	28	0.45	31.29
1_7_29	1	7	29	0.72	44.304	1	7	29	0.49	33.218
1_7_30	1	7	30	0.61	39.002	NA	NA	NA	NA	NA
1_7_31	1	7	31	0.64	40.448	1	7	31	0.46	31.772
1_7_32	1	7	32	0.69	42.858	1	7	32	0.46	31.772
1_7_33	1	7	33	0.65	40.93	1	7	33	0.53	35.146
1_8_1	1	8	1	0.58	37.556	1	8	1	0.45	31.29
1_8_2	1	8	2	0.64	40.448	1	8	2	0.49	33.218
1_8_3	1	8	3	0.67	41.894	1	8	3	0.49	33.218
1_8_4	1	8	4	0.65	40.93	1	8	4	0.51	34.182
1_8_5	1	8	5	0.66	41.412	NA	NA	NA	NA	NA
1_8_6	1	8	6	0.69	42.858	1	8	6	0.47	32.254
1_8_7	1	8	7	0.69	42.858	1	8	7	0.46	31.772
1_8_8	1	8	8	0.61	39.002	1	8	8	0.49	33.218
1_8_9	1	8	9	0.65	40.93	1	8	9	0.45	31.29
1_8_10	1	8	10	0.6	38.52	NA	NA	NA	NA	NA
1_8_11	1	8	11	0.67	41.894	1	8	11	0.48	32.736
1_8_12	1	8	12	0.63	39.966	1	8	12	0.48	32.736
1_8_13	1	8	13	0.74	45.268	NA	NA	NA	NA	NA
1_8_14	1	8	14	0.55	36.11	1	8	14	0.46	31.772
1_8_15	1	8	15	0.57	37.074	1	8	15	0.46	31.772
1_8_16	1	8	16	0.61	39.002	1	8	16	0.44	30.808
1_8_17	1	8	17	0.59	38.038	NA	NA	NA	NA	NA
1_8_18	1	8	18	0.69	42.858	1	8	18	0.48	32.736
1_8_19	1	8	19	0.67	41.894	1	8	19	0.44	30.808
1_8_20	1	8	20	0.72	44.304	NA	NA	NA	NA	NA
1_8_21	1	8	21	0.72	44.304	1	8	21	0.46	31.772
1_8_22	1	8	22	0.69	42.858	1	8	22	0.45	31.29
1_8_23	1	8	23	0.68	42.376	1	8	23	0.48	32.736
1_8_24	1	8	24	0.69	42.858	NA	NA	NA	NA	NA
1_8_25	1	8	25	0.72	44.304	1	8	25	0.45	31.29
1_8_26	1	8	26	0.69	42.858	1	8	26	0.45	31.29
1_8_27	1	8	27	0.61	39.002	1	8	27	0.45	31.29
1_8_28	1	8	28	0.61	39.002	1	8	28	0.46	31.772
1_8_29	1	8	29	0.69	42.858	1	8	29	0.5	33.7
1_8_30	1	8	30	0.59	38.038	NA	NA	NA	NA	NA
1_8_31	1	8	31	0.61	39.002	1	8	31	0.47	32.254
1_8_32	1	8	32	0.66	41.412	1	8	32	0.47	32.254
1_8_33	1	8	33	0.63	39.966	1	8	33	0.54	35.628
1_9_1	1	9	1	0.6	38.52	1	9	1	0.45	31.29
1_9_2	1	9	2	0.66	41.412	1	9	2	0.49	33.218
1_9_3	1	9	3	0.69	42.858	1	9	3	0.5	33.7
1_9_4	1	9	4	0.67	41.894	1	9	4	0.51	34.182
1_9_5	1	9	5	0.68	42.376	NA	NA	NA	NA	NA
1_9_6	1	9	6	0.7	43.34	1	9	6	0.47	32.254
1_9_7	1	9	7	0.7	43.34	1	9	7	0.47	32.254
1_9_8	1	9	8	0.63	39.966	1	9	8	0.49	33.218
1_9_9	1	9	9	0.67	41.894	1	9	9	0.45	31.29
1_9_10	1	9	10	0.62	39.484	NA	NA	NA	NA	NA
1_9_11	1	9	11	0.69	42.858	1	9	11	0.48	32.736
1_9_12	1	9	12	0.64	40.448	1	9	12	0.48	32.736
1_9_13	1	9	13	0.75	45.75	NA	NA	NA	NA	NA
1_9_14	1	9	14	0.57	37.074	1	9	14	0.46	31.772
1_9_15	1	9	15	0.59	38.038	1	9	15	0.46	31.772
1_9_16	1	9	16	0.63	39.966	1	9	16	0.45	31.29
1_9_17	1	9	17	0.61	39.002	NA	NA	NA	NA	NA
1_9_18	1	9	18	0.7	43.34	1	9	18	0.48	32.736
1_9_19	1	9	19	0.69	42.858	1	9	19	0.44	30.808
1_9_20	1	9	20	0.74	45.268	NA	NA	NA	NA	NA
1_9_21	1	9	21	0.74	45.268	1	9	21	0.47	32.254
1_9_22	1	9	22	0.71	43.822	1	9	22	0.45	31.29
1_9_23	1	9	23	0.7	43.34	1	9	23	0.48	32.736
1_9_24	1	9	24	0.7	43.34	NA	NA	NA	NA	NA
1_9_25	1	9	25	0.74	45.268	1	9	25	0.46	31.772
1_9_26	1	9	26	0.7	43.34	1	9	26	0.46	31.772
1_9_27	1	9	27	0.63	39.966	1	9	27	0.46	31.772
1_9_28	1	9	28	0.63	39.966	1	9	28	0.46	31.772
1_9_29	1	9	29	0.71	43.822	1	9	29	0.5	33.7
1_9_30	1	9	30	0.6	38.52	NA	NA	NA	NA	NA
1_9_31	1	9	31	0.63	39.966	1	9	31	0.48	32.736
1_9_32	1	9	32	0.67	41.894	1	9	32	0.47	32.254
1_9_33	1	9	33	0.64	40.448	1	9	33	0.54	35.628
1_10_1	1	10	1	0.55	36.11	NA	NA	NA	NA	NA
1_10_2	1	10	2	0.62	39.484	NA	NA	NA	NA	NA
1_10_3	1	10	3	0.64	40.448	NA	NA	NA	NA	NA
1_10_4	1	10	4	0.62	39.484	NA	NA	NA	NA	NA
1_10_5	1	10	5	0.64	40.448	NA	NA	NA	NA	NA
1_10_6	1	10	6	0.66	41.412	NA	NA	NA	NA	NA
1_10_7	1	10	7	0.66	41.412	NA	NA	NA	NA	NA
1_10_8	1	10	8	0.58	37.556	NA	NA	NA	NA	NA
1_10_9	1	10	9	0.63	39.966	NA	NA	NA	NA	NA
1_10_10	1	10	10	0.58	37.556	NA	NA	NA	NA	NA
1_10_11	1	10	11	0.65	40.93	NA	NA	NA	NA	NA
1_10_12	1	10	12	0.6	38.52	NA	NA	NA	NA	NA
1_10_13	1	10	13	0.71	43.822	NA	NA	NA	NA	NA
1_10_14	1	10	14	0.52	34.664	NA	NA	NA	NA	NA
1_10_15	1	10	15	0.54	35.628	NA	NA	NA	NA	NA
1_10_16	1	10	16	0.58	37.556	NA	NA	NA	NA	NA
1_10_17	1	10	17	0.57	37.074	NA	NA	NA	NA	NA
1_10_18	1	10	18	0.65	40.93	NA	NA	NA	NA	NA
1_10_19	1	10	19	0.64	40.448	NA	NA	NA	NA	NA
1_10_20	1	10	20	0.69	42.858	NA	NA	NA	NA	NA
1_10_21	1	10	21	0.69	42.858	NA	NA	NA	NA	NA
1_10_22	1	10	22	0.67	41.894	NA	NA	NA	NA	NA
1_10_23	1	10	23	0.65	40.93	NA	NA	NA	NA	NA
1_10_24	1	10	24	0.65	40.93	NA	NA	NA	NA	NA
1_10_25	1	10	25	0.69	42.858	NA	NA	NA	NA	NA
1_10_26	1	10	26	0.66	41.412	NA	NA	NA	NA	NA
1_10_27	1	10	27	0.58	37.556	NA	NA	NA	NA	NA
1_10_28	1	10	28	0.59	38.038	NA	NA	NA	NA	NA
1_10_29	1	10	29	0.66	41.412	NA	NA	NA	NA	NA
1_10_30	1	10	30	0.56	36.592	NA	NA	NA	NA	NA
1_10_31	1	10	31	0.58	37.556	NA	NA	NA	NA	NA
1_10_32	1	10	32	0.63	39.966	NA	NA	NA	NA	NA
1_10_33	1	10	33	0.6	38.52	NA	NA	NA	NA	NA
1_11_1	1	11	1	0.58	37.556	1	11	1	0.46	31.772
1_11_2	1	11	2	0.65	40.93	1	11	2	0.49	33.218
1_11_3	1	11	3	0.67	41.894	1	11	3	0.5	33.7
1_11_4	1	11	4	0.65	40.93	1	11	4	0.52	34.664
1_11_5	1	11	5	0.67	41.894	NA	NA	NA	NA	NA
1_11_6	1	11	6	0.69	42.858	1	11	6	0.47	32.254
1_11_7	1	11	7	0.69	42.858	1	11	7	0.47	32.254
1_11_8	1	11	8	0.61	39.002	1	11	8	0.49	33.218
1_11_9	1	11	9	0.65	40.93	1	11	9	0.45	31.29
1_11_10	1	11	10	0.61	39.002	NA	NA	NA	NA	NA
1_11_11	1	11	11	0.68	42.376	1	11	11	0.49	33.218
1_11_12	1	11	12	0.63	39.966	1	11	12	0.48	32.736
1_11_13	1	11	13	0.74	45.268	NA	NA	NA	NA	NA
1_11_14	1	11	14	0.56	36.592	1	11	14	0.46	31.772
1_11_15	1	11	15	0.57	37.074	1	11	15	0.46	31.772
1_11_16	1	11	16	0.61	39.002	1	11	16	0.45	31.29
1_11_17	1	11	17	0.6	38.52	NA	NA	NA	NA	NA
1_11_18	1	11	18	0.68	42.376	1	11	18	0.49	33.218
1_11_19	1	11	19	0.67	41.894	1	11	19	0.44	30.808
1_11_20	1	11	20	0.73	44.786	NA	NA	NA	NA	NA
1_11_21	1	11	21	0.73	44.786	1	11	21	0.47	32.254
1_11_22	1	11	22	0.7	43.34	1	11	22	0.46	31.772
1_11_23	1	11	23	0.68	42.376	1	11	23	0.49	33.218
1_11_24	1	11	24	0.68	42.376	NA	NA	NA	NA	NA
1_11_25	1	11	25	0.73	44.786	1	11	25	0.46	31.772
1_11_26	1	11	26	0.7	43.34	1	11	26	0.46	31.772
1_11_27	1	11	27	0.62	39.484	1	11	27	0.46	31.772
1_11_28	1	11	28	0.63	39.966	1	11	28	0.47	32.254
1_11_29	1	11	29	0.7	43.34	1	11	29	0.51	34.182
1_11_30	1	11	30	0.58	37.556	NA	NA	NA	NA	NA
1_11_31	1	11	31	0.61	39.002	1	11	31	0.48	32.736
1_11_32	1	11	32	0.65	40.93	1	11	32	0.47	32.254
1_11_33	1	11	33	0.63	39.966	1	11	33	0.55	36.11
1_12_1	1	12	1	0.55	36.11	1	12	1	0.47	32.254
1_12_2	1	12	2	0.61	39.002	1	12	2	0.51	34.182
1_12_3	1	12	3	0.64	40.448	1	12	3	0.51	34.182
1_12_4	1	12	4	0.62	39.484	1	12	4	0.53	35.146
1_12_5	1	12	5	0.64	40.448	NA	NA	NA	NA	NA
1_12_6	1	12	6	0.66	41.412	1	12	6	0.49	33.218
1_12_7	1	12	7	0.66	41.412	1	12	7	0.48	32.736
1_12_8	1	12	8	0.58	37.556	1	12	8	0.5	33.7
1_12_9	1	12	9	0.62	39.484	1	12	9	0.47	32.254
1_12_10	1	12	10	0.58	37.556	NA	NA	NA	NA	NA
1_12_11	1	12	11	0.65	40.93	1	12	11	0.5	33.7
1_12_12	1	12	12	0.6	38.52	1	12	12	0.49	33.218
1_12_13	1	12	13	0.72	44.304	NA	NA	NA	NA	NA
1_12_14	1	12	14	0.53	35.146	1	12	14	0.48	32.736
1_12_15	1	12	15	0.54	35.628	1	12	15	0.48	32.736
1_12_16	1	12	16	0.58	37.556	1	12	16	0.46	31.772
1_12_17	1	12	17	0.57	37.074	NA	NA	NA	NA	NA
1_12_18	1	12	18	0.65	40.93	1	12	18	0.5	33.7
1_12_19	1	12	19	0.64	40.448	1	12	19	0.46	31.772
1_12_20	1	12	20	0.69	42.858	NA	NA	NA	NA	NA
1_12_21	1	12	21	0.69	42.858	1	12	21	0.48	32.736
1_12_22	1	12	22	0.67	41.894	1	12	22	0.47	32.254
1_12_23	1	12	23	0.65	40.93	1	12	23	0.5	33.7
1_12_24	1	12	24	0.65	40.93	NA	NA	NA	NA	NA
1_12_25	1	12	25	0.69	42.858	1	12	25	0.47	32.254
1_12_26	1	12	26	0.66	41.412	1	12	26	0.47	32.254
1_12_27	1	12	27	0.58	37.556	1	12	27	0.47	32.254
1_12_28	1	12	28	0.59	38.038	1	12	28	0.48	32.736
1_12_29	1	12	29	0.68	42.376	1	12	29	0.52	34.664
1_12_30	1	12	30	0.56	36.592	NA	NA	NA	NA	NA
1_12_31	1	12	31	0.59	38.038	1	12	31	0.49	33.218
1_12_32	1	12	32	0.63	39.966	1	12	32	0.49	33.218
1_12_33	1	12	33	0.61	39.002	1	12	33	0.56	36.592
1_13_1	1	13	1	0.54	35.628	1	13	1	0.44	30.808
1_13_2	1	13	2	0.6	38.52	1	13	2	0.48	32.736
1_13_3	1	13	3	0.63	39.966	1	13	3	0.49	33.218
1_13_4	1	13	4	0.61	39.002	1	13	4	0.51	34.182
1_13_5	1	13	5	0.63	39.966	NA	NA	NA	NA	NA
1_13_6	1	13	6	0.66	41.412	1	13	6	0.46	31.772
1_13_7	1	13	7	0.65	40.93	1	13	7	0.46	31.772
1_13_8	1	13	8	0.57	37.074	1	13	8	0.48	32.736
1_13_9	1	13	9	0.61	39.002	1	13	9	0.44	30.808
1_13_10	1	13	10	0.57	37.074	NA	NA	NA	NA	NA
1_13_11	1	13	11	0.64	40.448	1	13	11	0.47	32.254
1_13_12	1	13	12	0.59	38.038	1	13	12	0.47	32.254
1_13_13	1	13	13	0.71	43.822	NA	NA	NA	NA	NA
1_13_14	1	13	14	0.51	34.182	1	13	14	0.45	31.29
1_13_15	1	13	15	0.53	35.146	1	13	15	0.45	31.29
1_13_16	1	13	16	0.57	37.074	1	13	16	0.44	30.808
1_13_17	1	13	17	0.56	36.592	NA	NA	NA	NA	NA
1_13_18	1	13	18	0.65	40.93	1	13	18	0.47	32.254
1_13_19	1	13	19	0.63	39.966	1	13	19	0.43	30.326
1_13_20	1	13	20	0.68	42.376	NA	NA	NA	NA	NA
1_13_21	1	13	21	0.69	42.858	1	13	21	0.46	31.772
1_13_22	1	13	22	0.66	41.412	1	13	22	0.44	30.808
1_13_23	1	13	23	0.65	40.93	1	13	23	0.47	32.254
1_13_24	1	13	24	0.65	40.93	NA	NA	NA	NA	NA
1_13_25	1	13	25	0.68	42.376	1	13	25	0.45	31.29
1_13_26	1	13	26	0.65	40.93	1	13	26	0.45	31.29
1_13_27	1	13	27	0.57	37.074	1	13	27	0.44	30.808
1_13_28	1	13	28	0.58	37.556	1	13	28	0.45	31.29
1_13_29	1	13	29	0.66	41.412	1	13	29	0.5	33.7
1_13_30	1	13	30	0.55	36.11	NA	NA	NA	NA	NA
1_13_31	1	13	31	0.57	37.074	1	13	31	0.47	32.254
1_13_32	1	13	32	0.62	39.484	1	13	32	0.46	31.772
1_13_33	1	13	33	0.6	38.52	1	13	33	0.53	35.146
1_14_1	1	14	1	0.6	38.52	1	14	1	0.44	30.808
1_14_2	1	14	2	0.66	41.412	1	14	2	0.48	32.736
1_14_3	1	14	3	0.69	42.858	1	14	3	0.49	33.218
1_14_4	1	14	4	0.67	41.894	1	14	4	0.51	34.182
1_14_5	1	14	5	0.68	42.376	NA	NA	NA	NA	NA
1_14_6	1	14	6	0.7	43.34	1	14	6	0.46	31.772
1_14_7	1	14	7	0.7	43.34	1	14	7	0.45	31.29
1_14_8	1	14	8	0.62	39.484	1	14	8	0.48	32.736
1_14_9	1	14	9	0.67	41.894	1	14	9	0.44	30.808
1_14_10	1	14	10	0.62	39.484	NA	NA	NA	NA	NA
1_14_11	1	14	11	0.69	42.858	1	14	11	0.47	32.254
1_14_12	1	14	12	0.64	40.448	1	14	12	0.47	32.254
1_14_13	1	14	13	0.74	45.268	NA	NA	NA	NA	NA
1_14_14	1	14	14	0.57	37.074	1	14	14	0.45	31.29
1_14_15	1	14	15	0.59	38.038	1	14	15	0.45	31.29
1_14_16	1	14	16	0.62	39.484	1	14	16	0.44	30.808
1_14_17	1	14	17	0.61	39.002	NA	NA	NA	NA	NA
1_14_18	1	14	18	0.7	43.34	1	14	18	0.47	32.254
1_14_19	1	14	19	0.68	42.376	1	14	19	0.43	30.326
1_14_20	1	14	20	0.73	44.786	NA	NA	NA	NA	NA
1_14_21	1	14	21	0.73	44.786	1	14	21	0.46	31.772
1_14_22	1	14	22	0.71	43.822	1	14	22	0.44	30.808
1_14_23	1	14	23	0.69	42.858	1	14	23	0.47	32.254
1_14_24	1	14	24	0.7	43.34	NA	NA	NA	NA	NA
1_14_25	1	14	25	0.73	44.786	1	14	25	0.45	31.29
1_14_26	1	14	26	0.7	43.34	1	14	26	0.45	31.29
1_14_27	1	14	27	0.63	39.966	1	14	27	0.44	30.808
1_14_28	1	14	28	0.63	39.966	1	14	28	0.45	31.29
1_14_29	1	14	29	0.7	43.34	1	14	29	0.5	33.7
1_14_30	1	14	30	0.6	38.52	NA	NA	NA	NA	NA
1_14_31	1	14	31	0.62	39.484	1	14	31	0.47	32.254
1_14_32	1	14	32	0.67	41.894	1	14	32	0.46	31.772
1_14_33	1	14	33	0.63	39.966	1	14	33	0.53	35.146
1_15_1	1	15	1	0.56	36.592	1	15	1	0.47	32.254
1_15_2	1	15	2	0.62	39.484	1	15	2	0.51	34.182
1_15_3	1	15	3	0.65	40.93	1	15	3	0.52	34.664
1_15_4	1	15	4	0.63	39.966	1	15	4	0.53	35.146
1_15_5	1	15	5	0.65	40.93	NA	NA	NA	NA	NA
1_15_6	1	15	6	0.67	41.894	1	15	6	0.49	33.218
1_15_7	1	15	7	0.67	41.894	1	15	7	0.49	33.218
1_15_8	1	15	8	0.59	38.038	1	15	8	0.51	34.182
1_15_9	1	15	9	0.64	40.448	1	15	9	0.47	32.254
1_15_10	1	15	10	0.59	38.038	NA	NA	NA	NA	NA
1_15_11	1	15	11	0.66	41.412	1	15	11	0.5	33.7
1_15_12	1	15	12	0.61	39.002	1	15	12	0.5	33.7
1_15_13	1	15	13	0.72	44.304	NA	NA	NA	NA	NA
1_15_14	1	15	14	0.54	35.628	1	15	14	0.48	32.736
1_15_15	1	15	15	0.55	36.11	1	15	15	0.48	32.736
1_15_16	1	15	16	0.59	38.038	1	15	16	0.47	32.254
1_15_17	1	15	17	0.58	37.556	NA	NA	NA	NA	NA
1_15_18	1	15	18	0.66	41.412	1	15	18	0.5	33.7
1_15_19	1	15	19	0.65	40.93	1	15	19	0.46	31.772
1_15_20	1	15	20	0.7	43.34	NA	NA	NA	NA	NA
1_15_21	1	15	21	0.7	43.34	1	15	21	0.49	33.218
1_15_22	1	15	22	0.68	42.376	1	15	22	0.47	32.254
1_15_23	1	15	23	0.66	41.412	1	15	23	0.5	33.7
1_15_24	1	15	24	0.66	41.412	NA	NA	NA	NA	NA
1_15_25	1	15	25	0.7	43.34	1	15	25	0.48	32.736
1_15_26	1	15	26	0.67	41.894	1	15	26	0.48	32.736
1_15_27	1	15	27	0.6	38.52	1	15	27	0.47	32.254
1_15_28	1	15	28	0.6	38.52	1	15	28	0.48	32.736
1_15_29	1	15	29	0.68	42.376	1	15	29	0.52	34.664
1_15_30	1	15	30	0.57	37.074	NA	NA	NA	NA	NA
1_15_31	1	15	31	0.59	38.038	1	15	31	0.49	33.218
1_15_32	1	15	32	0.64	40.448	1	15	32	0.49	33.218
1_15_33	1	15	33	0.61	39.002	1	15	33	0.56	36.592
1_16_1	1	16	1	0.58	37.556	1	16	1	0.46	31.772
1_16_2	1	16	2	0.63	39.966	1	16	2	0.5	33.7
1_16_3	1	16	3	0.67	41.894	1	16	3	0.51	34.182
1_16_4	1	16	4	0.65	40.93	1	16	4	0.52	34.664
1_16_5	1	16	5	0.67	41.894	NA	NA	NA	NA	NA
1_16_6	1	16	6	0.69	42.858	1	16	6	0.48	32.736
1_16_7	1	16	7	0.69	42.858	1	16	7	0.47	32.254
1_16_8	1	16	8	0.61	39.002	1	16	8	0.5	33.7
1_16_9	1	16	9	0.66	41.412	1	16	9	0.46	31.772
1_16_10	1	16	10	0.61	39.002	NA	NA	NA	NA	NA
1_16_11	1	16	11	0.68	42.376	1	16	11	0.49	33.218
1_16_12	1	16	12	0.62	39.484	1	16	12	0.49	33.218
1_16_13	1	16	13	0.74	45.268	NA	NA	NA	NA	NA
1_16_14	1	16	14	0.55	36.11	1	16	14	0.47	32.254
1_16_15	1	16	15	0.57	37.074	1	16	15	0.47	32.254
1_16_16	1	16	16	0.61	39.002	1	16	16	0.45	31.29
1_16_17	1	16	17	0.59	38.038	NA	NA	NA	NA	NA
1_16_18	1	16	18	0.68	42.376	1	16	18	0.49	33.218
1_16_19	1	16	19	0.66	41.412	1	16	19	0.45	31.29
1_16_20	1	16	20	0.71	43.822	NA	NA	NA	NA	NA
1_16_21	1	16	21	0.71	43.822	1	16	21	0.47	32.254
1_16_22	1	16	22	0.69	42.858	1	16	22	0.46	31.772
1_16_23	1	16	23	0.68	42.376	1	16	23	0.49	33.218
1_16_24	1	16	24	0.68	42.376	NA	NA	NA	NA	NA
1_16_25	1	16	25	0.71	43.822	1	16	25	0.46	31.772
1_16_26	1	16	26	0.68	42.376	1	16	26	0.47	32.254
1_16_27	1	16	27	0.61	39.002	1	16	27	0.46	31.772
1_16_28	1	16	28	0.61	39.002	1	16	28	0.47	32.254
1_16_29	1	16	29	0.7	43.34	1	16	29	0.51	34.182
1_16_30	1	16	30	0.59	38.038	NA	NA	NA	NA	NA
1_16_31	1	16	31	0.61	39.002	1	16	31	0.48	32.736
1_16_32	1	16	32	0.66	41.412	1	16	32	0.48	32.736
1_16_33	1	16	33	0.63	39.966	1	16	33	0.55	36.11
1_17_1	1	17	1	0.57	37.074	1	17	1	0.48	32.736
1_17_2	1	17	2	0.63	39.966	1	17	2	0.52	34.664
1_17_3	1	17	3	0.66	41.412	1	17	3	0.52	34.664
1_17_4	1	17	4	0.64	40.448	1	17	4	0.54	35.628
1_17_5	1	17	5	0.66	41.412	NA	NA	NA	NA	NA
1_17_6	1	17	6	0.68	42.376	1	17	6	0.5	33.7
1_17_7	1	17	7	0.68	42.376	1	17	7	0.49	33.218
1_17_8	1	17	8	0.6	38.52	1	17	8	0.51	34.182
1_17_9	1	17	9	0.65	40.93	1	17	9	0.48	32.736
1_17_10	1	17	10	0.6	38.52	NA	NA	NA	NA	NA
1_17_11	1	17	11	0.67	41.894	1	17	11	0.51	34.182
1_17_12	1	17	12	0.62	39.484	1	17	12	0.5	33.7
1_17_13	1	17	13	0.73	44.786	NA	NA	NA	NA	NA
1_17_14	1	17	14	0.54	35.628	1	17	14	0.49	33.218
1_17_15	1	17	15	0.56	36.592	1	17	15	0.49	33.218
1_17_16	1	17	16	0.6	38.52	1	17	16	0.47	32.254
1_17_17	1	17	17	0.58	37.556	NA	NA	NA	NA	NA
1_17_18	1	17	18	0.67	41.894	1	17	18	0.51	34.182
1_17_19	1	17	19	0.66	41.412	1	17	19	0.47	32.254
1_17_20	1	17	20	0.71	43.822	NA	NA	NA	NA	NA
1_17_21	1	17	21	0.71	43.822	1	17	21	0.49	33.218
1_17_22	1	17	22	0.69	42.858	1	17	22	0.48	32.736
1_17_23	1	17	23	0.67	41.894	1	17	23	0.51	34.182
1_17_24	1	17	24	0.67	41.894	NA	NA	NA	NA	NA
1_17_25	1	17	25	0.71	43.822	1	17	25	0.49	33.218
1_17_26	1	17	26	0.68	42.376	1	17	26	0.49	33.218
1_17_27	1	17	27	0.6	38.52	1	17	27	0.48	32.736
1_17_28	1	17	28	0.6	38.52	1	17	28	0.49	33.218
1_17_29	1	17	29	0.69	42.858	1	17	29	0.53	35.146
1_17_30	1	17	30	0.57	37.074	NA	NA	NA	NA	NA
1_17_31	1	17	31	0.6	38.52	1	17	31	0.5	33.7
1_17_32	1	17	32	0.64	40.448	1	17	32	0.5	33.7
1_17_33	1	17	33	0.62	39.484	1	17	33	0.57	37.074
1_18_1	1	18	1	0.61	39.002	1	18	1	0.45	31.29
1_18_2	1	18	2	0.67	41.894	1	18	2	0.49	33.218
1_18_3	1	18	3	0.7	43.34	1	18	3	0.5	33.7
1_18_4	1	18	4	0.68	42.376	1	18	4	0.51	34.182
1_18_5	1	18	5	0.7	43.34	NA	NA	NA	NA	NA
1_18_6	1	18	6	0.72	44.304	1	18	6	0.47	32.254
1_18_7	1	18	7	0.72	44.304	1	18	7	0.46	31.772
1_18_8	1	18	8	0.64	40.448	1	18	8	0.49	33.218
1_18_9	1	18	9	0.68	42.376	1	18	9	0.45	31.29
1_18_10	1	18	10	0.63	39.966	NA	NA	NA	NA	NA
1_18_11	1	18	11	0.7	43.34	1	18	11	0.48	32.736
1_18_12	1	18	12	0.65	40.93	1	18	12	0.48	32.736
1_18_13	1	18	13	0.76	46.232	NA	NA	NA	NA	NA
1_18_14	1	18	14	0.58	37.556	1	18	14	0.46	31.772
1_18_15	1	18	15	0.6	38.52	1	18	15	0.46	31.772
1_18_16	1	18	16	0.64	40.448	1	18	16	0.44	30.808
1_18_17	1	18	17	0.62	39.484	NA	NA	NA	NA	NA
1_18_18	1	18	18	0.71	43.822	1	18	18	0.48	32.736
1_18_19	1	18	19	0.7	43.34	1	18	19	0.44	30.808
1_18_20	1	18	20	0.75	45.75	NA	NA	NA	NA	NA
1_18_21	1	18	21	0.75	45.75	1	18	21	0.46	31.772
1_18_22	1	18	22	0.73	44.786	1	18	22	0.45	31.29
1_18_23	1	18	23	0.71	43.822	1	18	23	0.48	32.736
1_18_24	1	18	24	0.71	43.822	NA	NA	NA	NA	NA
1_18_25	1	18	25	0.75	45.75	1	18	25	0.45	31.29
1_18_26	1	18	26	0.72	44.304	1	18	26	0.45	31.29
1_18_27	1	18	27	0.64	40.448	1	18	27	0.45	31.29
1_18_28	1	18	28	0.64	40.448	1	18	28	0.46	31.772
1_18_29	1	18	29	0.72	44.304	1	18	29	0.5	33.7
1_18_30	1	18	30	0.61	39.002	NA	NA	NA	NA	NA
1_18_31	1	18	31	0.64	40.448	1	18	31	0.47	32.254
1_18_32	1	18	32	0.68	42.376	1	18	32	0.47	32.254
1_18_33	1	18	33	0.65	40.93	1	18	33	0.54	35.628
1_19_1	1	19	1	0.51	34.182	1	19	1	0.43	30.326
1_19_2	1	19	2	0.57	37.074	1	19	2	0.47	32.254
1_19_3	1	19	3	0.6	38.52	1	19	3	0.48	32.736
1_19_4	1	19	4	0.58	37.556	1	19	4	0.5	33.7
1_19_5	1	19	5	0.6	38.52	NA	NA	NA	NA	NA
1_19_6	1	19	6	0.62	39.484	1	19	6	0.45	31.29
1_19_7	1	19	7	0.62	39.484	1	19	7	0.44	30.808
1_19_8	1	19	8	0.55	36.11	1	19	8	0.47	32.254
1_19_9	1	19	9	0.59	38.038	1	19	9	0.43	30.326
1_19_10	1	19	10	0.54	35.628	NA	NA	NA	NA	NA
1_19_11	1	19	11	0.6	38.52	1	19	11	0.46	31.772
1_19_12	1	19	12	0.56	36.592	1	19	12	0.46	31.772
1_19_13	1	19	13	0.68	42.376	NA	NA	NA	NA	NA
1_19_14	1	19	14	0.48	32.736	1	19	14	0.44	30.808
1_19_15	1	19	15	0.5	33.7	1	19	15	0.44	30.808
1_19_16	1	19	16	0.54	35.628	1	19	16	0.43	30.326
1_19_17	1	19	17	0.52	34.664	NA	NA	NA	NA	NA
1_19_18	1	19	18	0.61	39.002	1	19	18	0.46	31.772
1_19_19	1	19	19	0.6	38.52	1	19	19	0.42	29.844
1_19_20	1	19	20	0.65	40.93	NA	NA	NA	NA	NA
1_19_21	1	19	21	0.65	40.93	1	19	21	0.45	31.29
1_19_22	1	19	22	0.62	39.484	1	19	22	0.43	30.326
1_19_23	1	19	23	0.61	39.002	1	19	23	0.46	31.772
1_19_24	1	19	24	0.61	39.002	NA	NA	NA	NA	NA
1_19_25	1	19	25	0.64	40.448	1	19	25	0.44	30.808
1_19_26	1	19	26	0.61	39.002	1	19	26	0.44	30.808
1_19_27	1	19	27	0.54	35.628	1	19	27	0.43	30.326
1_19_28	1	19	28	0.54	35.628	1	19	28	0.44	30.808
1_19_29	1	19	29	0.63	39.966	1	19	29	0.49	33.218
1_19_30	1	19	30	0.53	35.146	NA	NA	NA	NA	NA
1_19_31	1	19	31	0.55	36.11	1	19	31	0.46	31.772
1_19_32	1	19	32	0.59	38.038	1	19	32	0.45	31.29
1_19_33	1	19	33	0.57	37.074	1	19	33	0.52	34.664
1_20_1	1	20	1	0.56	36.592	NA	NA	NA	NA	NA
1_20_2	1	20	2	0.62	39.484	NA	NA	NA	NA	NA
1_20_3	1	20	3	0.65	40.93	NA	NA	NA	NA	NA
1_20_4	1	20	4	0.63	39.966	NA	NA	NA	NA	NA
1_20_5	1	20	5	0.64	40.448	NA	NA	NA	NA	NA
1_20_6	1	20	6	0.67	41.894	NA	NA	NA	NA	NA
1_20_7	1	20	7	0.67	41.894	NA	NA	NA	NA	NA
1_20_8	1	20	8	0.59	38.038	NA	NA	NA	NA	NA
1_20_9	1	20	9	0.63	39.966	NA	NA	NA	NA	NA
1_20_10	1	20	10	0.58	37.556	NA	NA	NA	NA	NA
1_20_11	1	20	11	0.65	40.93	NA	NA	NA	NA	NA
1_20_12	1	20	12	0.61	39.002	NA	NA	NA	NA	NA
1_20_13	1	20	13	0.73	44.786	NA	NA	NA	NA	NA
1_20_14	1	20	14	0.53	35.146	NA	NA	NA	NA	NA
1_20_15	1	20	15	0.55	36.11	NA	NA	NA	NA	NA
1_20_16	1	20	16	0.59	38.038	NA	NA	NA	NA	NA
1_20_17	1	20	17	0.57	37.074	NA	NA	NA	NA	NA
1_20_18	1	20	18	0.67	41.894	NA	NA	NA	NA	NA
1_20_19	1	20	19	0.65	40.93	NA	NA	NA	NA	NA
1_20_20	1	20	20	0.7	43.34	NA	NA	NA	NA	NA
1_20_21	1	20	21	0.7	43.34	NA	NA	NA	NA	NA
1_20_22	1	20	22	0.68	42.376	NA	NA	NA	NA	NA
1_20_23	1	20	23	0.67	41.894	NA	NA	NA	NA	NA
1_20_24	1	20	24	0.67	41.894	NA	NA	NA	NA	NA
1_20_25	1	20	25	0.7	43.34	NA	NA	NA	NA	NA
1_20_26	1	20	26	0.67	41.894	NA	NA	NA	NA	NA
1_20_27	1	20	27	0.59	38.038	NA	NA	NA	NA	NA
1_20_28	1	20	28	0.59	38.038	NA	NA	NA	NA	NA
1_20_29	1	20	29	0.68	42.376	NA	NA	NA	NA	NA
1_20_30	1	20	30	0.57	37.074	NA	NA	NA	NA	NA
1_20_31	1	20	31	0.59	38.038	NA	NA	NA	NA	NA
1_20_32	1	20	32	0.64	40.448	NA	NA	NA	NA	NA
1_20_33	1	20	33	0.62	39.484	NA	NA	NA	NA	NA
1_21_1	1	21	1	0.55	36.11	1	21	1	0.43	30.326
1_21_2	1	21	2	0.61	39.002	1	21	2	0.47	32.254
1_21_3	1	21	3	0.64	40.448	1	21	3	0.48	32.736
1_21_4	1	21	4	0.62	39.484	1	21	4	0.49	33.218
1_21_5	1	21	5	0.64	40.448	NA	NA	NA	NA	NA
1_21_6	1	21	6	0.66	41.412	1	21	6	0.45	31.29
1_21_7	1	21	7	0.66	41.412	1	21	7	0.44	30.808
1_21_8	1	21	8	0.58	37.556	1	21	8	0.47	32.254
1_21_9	1	21	9	0.63	39.966	1	21	9	0.43	30.326
1_21_10	1	21	10	0.58	37.556	NA	NA	NA	NA	NA
1_21_11	1	21	11	0.65	40.93	1	21	11	0.46	31.772
1_21_12	1	21	12	0.6	38.52	1	21	12	0.46	31.772
1_21_13	1	21	13	0.72	44.304	NA	NA	NA	NA	NA
1_21_14	1	21	14	0.52	34.664	1	21	14	0.44	30.808
1_21_15	1	21	15	0.54	35.628	1	21	15	0.44	30.808
1_21_16	1	21	16	0.58	37.556	1	21	16	0.42	29.844
1_21_17	1	21	17	0.57	37.074	NA	NA	NA	NA	NA
1_21_18	1	21	18	0.66	41.412	1	21	18	0.46	31.772
1_21_19	1	21	19	0.64	40.448	1	21	19	0.42	29.844
1_21_20	1	21	20	0.69	42.858	NA	NA	NA	NA	NA
1_21_21	1	21	21	0.7	43.34	1	21	21	0.44	30.808
1_21_22	1	21	22	0.67	41.894	1	21	22	0.43	30.326
1_21_23	1	21	23	0.66	41.412	1	21	23	0.46	31.772
1_21_24	1	21	24	0.65	40.93	NA	NA	NA	NA	NA
1_21_25	1	21	25	0.69	42.858	1	21	25	0.43	30.326
1_21_26	1	21	26	0.66	41.412	1	21	26	0.43	30.326
1_21_27	1	21	27	0.58	37.556	1	21	27	0.43	30.326
1_21_28	1	21	28	0.59	38.038	1	21	28	0.44	30.808
1_21_29	1	21	29	0.67	41.894	1	21	29	0.48	32.736
1_21_30	1	21	30	0.56	36.592	NA	NA	NA	NA	NA
1_21_31	1	21	31	0.59	38.038	1	21	31	0.45	31.29
1_21_32	1	21	32	0.63	39.966	1	21	32	0.45	31.29
1_21_33	1	21	33	0.61	39.002	1	21	33	0.52	34.664
1_22_1	1	22	1	0.55	36.11	1	22	1	0.46	31.772
1_22_2	1	22	2	0.6	38.52	1	22	2	0.5	33.7
1_22_3	1	22	3	0.63	39.966	1	22	3	0.51	34.182
1_22_4	1	22	4	0.61	39.002	1	22	4	0.52	34.664
1_22_5	1	22	5	0.63	39.966	NA	NA	NA	NA	NA
1_22_6	1	22	6	0.66	41.412	1	22	6	0.48	32.736
1_22_7	1	22	7	0.65	40.93	1	22	7	0.47	32.254
1_22_8	1	22	8	0.58	37.556	1	22	8	0.5	33.7
1_22_9	1	22	9	0.62	39.484	1	22	9	0.46	31.772
1_22_10	1	22	10	0.57	37.074	NA	NA	NA	NA	NA
1_22_11	1	22	11	0.64	40.448	1	22	11	0.49	33.218
1_22_12	1	22	12	0.59	38.038	1	22	12	0.49	33.218
1_22_13	1	22	13	0.71	43.822	NA	NA	NA	NA	NA
1_22_14	1	22	14	0.52	34.664	1	22	14	0.47	32.254
1_22_15	1	22	15	0.53	35.146	1	22	15	0.47	32.254
1_22_16	1	22	16	0.57	37.074	1	22	16	0.45	31.29
1_22_17	1	22	17	0.56	36.592	NA	NA	NA	NA	NA
1_22_18	1	22	18	0.65	40.93	1	22	18	0.49	33.218
1_22_19	1	22	19	0.63	39.966	1	22	19	0.45	31.29
1_22_20	1	22	20	0.68	42.376	NA	NA	NA	NA	NA
1_22_21	1	22	21	0.68	42.376	1	22	21	0.48	32.736
1_22_22	1	22	22	0.66	41.412	1	22	22	0.46	31.772
1_22_23	1	22	23	0.65	40.93	1	22	23	0.49	33.218
1_22_24	1	22	24	0.65	40.93	NA	NA	NA	NA	NA
1_22_25	1	22	25	0.68	42.376	1	22	25	0.47	32.254
1_22_26	1	22	26	0.65	40.93	1	22	26	0.47	32.254
1_22_27	1	22	27	0.58	37.556	1	22	27	0.46	31.772
1_22_28	1	22	28	0.58	37.556	1	22	28	0.47	32.254
1_22_29	1	22	29	0.66	41.412	1	22	29	0.51	34.182
1_22_30	1	22	30	0.56	36.592	NA	NA	NA	NA	NA
1_22_31	1	22	31	0.58	37.556	1	22	31	0.48	32.736
1_22_32	1	22	32	0.63	39.966	1	22	32	0.48	32.736
1_22_33	1	22	33	0.6	38.52	1	22	33	0.55	36.11
1_23_1	1	23	1	0.52	34.664	1	23	1	0.46	31.772
1_23_2	1	23	2	0.57	37.074	1	23	2	0.5	33.7
1_23_3	1	23	3	0.6	38.52	1	23	3	0.5	33.7
1_23_4	1	23	4	0.58	37.556	1	23	4	0.52	34.664
1_23_5	1	23	5	0.6	38.52	NA	NA	NA	NA	NA
1_23_6	1	23	6	0.63	39.966	1	23	6	0.48	32.736
1_23_7	1	23	7	0.62	39.484	1	23	7	0.47	32.254
1_23_8	1	23	8	0.55	36.11	1	23	8	0.5	33.7
1_23_9	1	23	9	0.6	38.52	1	23	9	0.46	31.772
1_23_10	1	23	10	0.55	36.11	NA	NA	NA	NA	NA
1_23_11	1	23	11	0.61	39.002	1	23	11	0.49	33.218
1_23_12	1	23	12	0.56	36.592	1	23	12	0.48	32.736
1_23_13	1	23	13	0.68	42.376	NA	NA	NA	NA	NA
1_23_14	1	23	14	0.49	33.218	1	23	14	0.47	32.254
1_23_15	1	23	15	0.51	34.182	1	23	15	0.47	32.254
1_23_16	1	23	16	0.54	35.628	1	23	16	0.45	31.29
1_23_17	1	23	17	0.52	34.664	NA	NA	NA	NA	NA
1_23_18	1	23	18	0.62	39.484	1	23	18	0.49	33.218
1_23_19	1	23	19	0.6	38.52	1	23	19	0.45	31.29
1_23_20	1	23	20	0.65	40.93	NA	NA	NA	NA	NA
1_23_21	1	23	21	0.65	40.93	1	23	21	0.47	32.254
1_23_22	1	23	22	0.62	39.484	1	23	22	0.46	31.772
1_23_23	1	23	23	0.61	39.002	1	23	23	0.49	33.218
1_23_24	1	23	24	0.62	39.484	NA	NA	NA	NA	NA
1_23_25	1	23	25	0.64	40.448	1	23	25	0.46	31.772
1_23_26	1	23	26	0.62	39.484	1	23	26	0.46	31.772
1_23_27	1	23	27	0.54	35.628	1	23	27	0.46	31.772
1_23_28	1	23	28	0.54	35.628	1	23	28	0.47	32.254
1_23_29	1	23	29	0.64	40.448	1	23	29	0.51	34.182
1_23_30	1	23	30	0.53	35.146	NA	NA	NA	NA	NA
1_23_31	1	23	31	0.55	36.11	1	23	31	0.48	32.736
1_23_32	1	23	32	0.6	38.52	1	23	32	0.48	32.736
1_23_33	1	23	33	0.58	37.556	1	23	33	0.54	35.628
1_24_1	1	24	1	0.55	36.11	1	24	1	0.49	33.218
1_24_2	1	24	2	0.6	38.52	1	24	2	0.52	34.664
1_24_3	1	24	3	0.63	39.966	1	24	3	0.53	35.146
1_24_4	1	24	4	0.62	39.484	1	24	4	0.55	36.11
1_24_5	1	24	5	0.63	39.966	NA	NA	NA	NA	NA
1_24_6	1	24	6	0.66	41.412	1	24	6	0.5	33.7
1_24_7	1	24	7	0.66	41.412	1	24	7	0.5	33.7
1_24_8	1	24	8	0.58	37.556	1	24	8	0.52	34.664
1_24_9	1	24	9	0.62	39.484	1	24	9	0.49	33.218
1_24_10	1	24	10	0.58	37.556	NA	NA	NA	NA	NA
1_24_11	1	24	11	0.64	40.448	1	24	11	0.51	34.182
1_24_12	1	24	12	0.59	38.038	1	24	12	0.51	34.182
1_24_13	1	24	13	0.71	43.822	NA	NA	NA	NA	NA
1_24_14	1	24	14	0.52	34.664	1	24	14	0.49	33.218
1_24_15	1	24	15	0.54	35.628	1	24	15	0.5	33.7
1_24_16	1	24	16	0.58	37.556	1	24	16	0.48	32.736
1_24_17	1	24	17	0.56	36.592	NA	NA	NA	NA	NA
1_24_18	1	24	18	0.65	40.93	1	24	18	0.51	34.182
1_24_19	1	24	19	0.63	39.966	1	24	19	0.47	32.254
1_24_20	1	24	20	0.68	42.376	NA	NA	NA	NA	NA
1_24_21	1	24	21	0.68	42.376	1	24	21	0.5	33.7
1_24_22	1	24	22	0.66	41.412	1	24	22	0.49	33.218
1_24_23	1	24	23	0.65	40.93	1	24	23	0.52	34.664
1_24_24	1	24	24	0.65	40.93	NA	NA	NA	NA	NA
1_24_25	1	24	25	0.68	42.376	1	24	25	0.49	33.218
1_24_26	1	24	26	0.65	40.93	1	24	26	0.49	33.218
1_24_27	1	24	27	0.58	37.556	1	24	27	0.49	33.218
1_24_28	1	24	28	0.58	37.556	1	24	28	0.5	33.7
1_24_29	1	24	29	0.67	41.894	1	24	29	0.53	35.146
1_24_30	1	24	30	0.56	36.592	NA	NA	NA	NA	NA
1_24_31	1	24	31	0.58	37.556	1	24	31	0.51	34.182
1_24_32	1	24	32	0.63	39.966	1	24	32	0.5	33.7
1_24_33	1	24	33	0.6	38.52	1	24	33	0.57	37.074
1_25_1	1	25	1	0.57	37.074	1	25	1	0.47	32.254
1_25_2	1	25	2	0.63	39.966	1	25	2	0.51	34.182
1_25_3	1	25	3	0.66	41.412	1	25	3	0.51	34.182
1_25_4	1	25	4	0.64	40.448	1	25	4	0.53	35.146
1_25_5	1	25	5	0.66	41.412	NA	NA	NA	NA	NA
1_25_6	1	25	6	0.68	42.376	1	25	6	0.48	32.736
1_25_7	1	25	7	0.68	42.376	1	25	7	0.48	32.736
1_25_8	1	25	8	0.6	38.52	1	25	8	0.5	33.7
1_25_9	1	25	9	0.65	40.93	1	25	9	0.46	31.772
1_25_10	1	25	10	0.6	38.52	NA	NA	NA	NA	NA
1_25_11	1	25	11	0.67	41.894	1	25	11	0.5	33.7
1_25_12	1	25	12	0.61	39.002	1	25	12	0.49	33.218
1_25_13	1	25	13	0.73	44.786	NA	NA	NA	NA	NA
1_25_14	1	25	14	0.54	35.628	1	25	14	0.47	32.254
1_25_15	1	25	15	0.56	36.592	1	25	15	0.48	32.736
1_25_16	1	25	16	0.6	38.52	1	25	16	0.46	31.772
1_25_17	1	25	17	0.58	37.556	NA	NA	NA	NA	NA
1_25_18	1	25	18	0.67	41.894	1	25	18	0.5	33.7
1_25_19	1	25	19	0.65	40.93	1	25	19	0.45	31.29
1_25_20	1	25	20	0.71	43.822	NA	NA	NA	NA	NA
1_25_21	1	25	21	0.7	43.34	1	25	21	0.48	32.736
1_25_22	1	25	22	0.68	42.376	1	25	22	0.47	32.254
1_25_23	1	25	23	0.67	41.894	1	25	23	0.5	33.7
1_25_24	1	25	24	0.67	41.894	NA	NA	NA	NA	NA
1_25_25	1	25	25	0.7	43.34	1	25	25	0.47	32.254
1_25_26	1	25	26	0.67	41.894	1	25	26	0.47	32.254
1_25_27	1	25	27	0.6	38.52	1	25	27	0.47	32.254
1_25_28	1	25	28	0.6	38.52	1	25	28	0.48	32.736
1_25_29	1	25	29	0.69	42.858	1	25	29	0.52	34.664
1_25_30	1	25	30	0.58	37.556	NA	NA	NA	NA	NA
1_25_31	1	25	31	0.6	38.52	1	25	31	0.49	33.218
1_25_32	1	25	32	0.65	40.93	1	25	32	0.48	32.736
1_25_33	1	25	33	0.62	39.484	1	25	33	0.55	36.11
1_26_1	1	26	1	0.57	37.074	1	26	1	0.44	30.808
1_26_2	1	26	2	0.63	39.966	1	26	2	0.48	32.736
1_26_3	1	26	3	0.66	41.412	1	26	3	0.48	32.736
1_26_4	1	26	4	0.64	40.448	1	26	4	0.5	33.7
1_26_5	1	26	5	0.65	40.93	NA	NA	NA	NA	NA
1_26_6	1	26	6	0.68	42.376	1	26	6	0.45	31.29
1_26_7	1	26	7	0.68	42.376	1	26	7	0.45	31.29
1_26_8	1	26	8	0.59	38.038	1	26	8	0.48	32.736
1_26_9	1	26	9	0.64	40.448	1	26	9	0.44	30.808
1_26_10	1	26	10	0.59	38.038	NA	NA	NA	NA	NA
1_26_11	1	26	11	0.66	41.412	1	26	11	0.47	32.254
1_26_12	1	26	12	0.61	39.002	1	26	12	0.46	31.772
1_26_13	1	26	13	0.73	44.786	NA	NA	NA	NA	NA
1_26_14	1	26	14	0.54	35.628	1	26	14	0.45	31.29
1_26_15	1	26	15	0.55	36.11	1	26	15	0.45	31.29
1_26_16	1	26	16	0.6	38.52	1	26	16	0.43	30.326
1_26_17	1	26	17	0.58	37.556	NA	NA	NA	NA	NA
1_26_18	1	26	18	0.67	41.894	1	26	18	0.47	32.254
1_26_19	1	26	19	0.65	40.93	1	26	19	0.43	30.326
1_26_20	1	26	20	0.71	43.822	NA	NA	NA	NA	NA
1_26_21	1	26	21	0.7	43.34	1	26	21	0.45	31.29
1_26_22	1	26	22	0.68	42.376	1	26	22	0.44	30.808
1_26_23	1	26	23	0.67	41.894	1	26	23	0.47	32.254
1_26_24	1	26	24	0.67	41.894	NA	NA	NA	NA	NA
1_26_25	1	26	25	0.71	43.822	1	26	25	0.44	30.808
1_26_26	1	26	26	0.67	41.894	1	26	26	0.44	30.808
1_26_27	1	26	27	0.6	38.52	1	26	27	0.44	30.808
1_26_28	1	26	28	0.6	38.52	1	26	28	0.45	31.29
1_26_29	1	26	29	0.69	42.858	1	26	29	0.49	33.218
1_26_30	1	26	30	0.57	37.074	NA	NA	NA	NA	NA
1_26_31	1	26	31	0.6	38.52	1	26	31	0.46	31.772
1_26_32	1	26	32	0.64	40.448	1	26	32	0.46	31.772
1_26_33	1	26	33	0.62	39.484	1	26	33	0.53	35.146
1_27_1	1	27	1	0.55	36.11	1	27	1	0.46	31.772
1_27_2	1	27	2	0.61	39.002	1	27	2	0.5	33.7
1_27_3	1	27	3	0.64	40.448	1	27	3	0.5	33.7
1_27_4	1	27	4	0.62	39.484	1	27	4	0.52	34.664
1_27_5	1	27	5	0.64	40.448	NA	NA	NA	NA	NA
1_27_6	1	27	6	0.66	41.412	1	27	6	0.47	32.254
1_27_7	1	27	7	0.66	41.412	1	27	7	0.47	32.254
1_27_8	1	27	8	0.58	37.556	1	27	8	0.49	33.218
1_27_9	1	27	9	0.62	39.484	1	27	9	0.45	31.29
1_27_10	1	27	10	0.58	37.556	NA	NA	NA	NA	NA
1_27_11	1	27	11	0.65	40.93	1	27	11	0.49	33.218
1_27_12	1	27	12	0.6	38.52	1	27	12	0.48	32.736
1_27_13	1	27	13	0.72	44.304	NA	NA	NA	NA	NA
1_27_14	1	27	14	0.52	34.664	1	27	14	0.46	31.772
1_27_15	1	27	15	0.54	35.628	1	27	15	0.47	32.254
1_27_16	1	27	16	0.58	37.556	1	27	16	0.45	31.29
1_27_17	1	27	17	0.57	37.074	NA	NA	NA	NA	NA
1_27_18	1	27	18	0.65	40.93	1	27	18	0.49	33.218
1_27_19	1	27	19	0.64	40.448	1	27	19	0.44	30.808
1_27_20	1	27	20	0.69	42.858	NA	NA	NA	NA	NA
1_27_21	1	27	21	0.69	42.858	1	27	21	0.47	32.254
1_27_22	1	27	22	0.66	41.412	1	27	22	0.46	31.772
1_27_23	1	27	23	0.65	40.93	1	27	23	0.49	33.218
1_27_24	1	27	24	0.65	40.93	NA	NA	NA	NA	NA
1_27_25	1	27	25	0.69	42.858	1	27	25	0.46	31.772
1_27_26	1	27	26	0.66	41.412	1	27	26	0.46	31.772
1_27_27	1	27	27	0.58	37.556	1	27	27	0.46	31.772
1_27_28	1	27	28	0.58	37.556	1	27	28	0.47	32.254
1_27_29	1	27	29	0.67	41.894	1	27	29	0.51	34.182
1_27_30	1	27	30	0.56	36.592	NA	NA	NA	NA	NA
1_27_31	1	27	31	0.58	37.556	1	27	31	0.48	32.736
1_27_32	1	27	32	0.63	39.966	1	27	32	0.47	32.254
1_27_33	1	27	33	0.61	39.002	1	27	33	0.55	36.11
1_28_1	1	28	1	0.55	36.11	1	28	1	0.46	31.772
1_28_2	1	28	2	0.61	39.002	1	28	2	0.5	33.7
1_28_3	1	28	3	0.64	40.448	1	28	3	0.5	33.7
1_28_4	1	28	4	0.62	39.484	1	28	4	0.52	34.664
1_28_5	1	28	5	0.63	39.966	NA	NA	NA	NA	NA
1_28_6	1	28	6	0.66	41.412	1	28	6	0.47	32.254
1_28_7	1	28	7	0.66	41.412	1	28	7	0.47	32.254
1_28_8	1	28	8	0.58	37.556	1	28	8	0.49	33.218
1_28_9	1	28	9	0.63	39.966	1	28	9	0.46	31.772
1_28_10	1	28	10	0.58	37.556	NA	NA	NA	NA	NA
1_28_11	1	28	11	0.64	40.448	1	28	11	0.49	33.218
1_28_12	1	28	12	0.6	38.52	1	28	12	0.48	32.736
1_28_13	1	28	13	0.72	44.304	NA	NA	NA	NA	NA
1_28_14	1	28	14	0.52	34.664	1	28	14	0.47	32.254
1_28_15	1	28	15	0.54	35.628	1	28	15	0.47	32.254
1_28_16	1	28	16	0.58	37.556	1	28	16	0.45	31.29
1_28_17	1	28	17	0.56	36.592	NA	NA	NA	NA	NA
1_28_18	1	28	18	0.65	40.93	1	28	18	0.49	33.218
1_28_19	1	28	19	0.64	40.448	1	28	19	0.45	31.29
1_28_20	1	28	20	0.69	42.858	NA	NA	NA	NA	NA
1_28_21	1	28	21	0.69	42.858	1	28	21	0.47	32.254
1_28_22	1	28	22	0.66	41.412	1	28	22	0.46	31.772
1_28_23	1	28	23	0.65	40.93	1	28	23	0.49	33.218
1_28_24	1	28	24	0.65	40.93	NA	NA	NA	NA	NA
1_28_25	1	28	25	0.69	42.858	1	28	25	0.46	31.772
1_28_26	1	28	26	0.66	41.412	1	28	26	0.46	31.772
1_28_27	1	28	27	0.58	37.556	1	28	27	0.46	31.772
1_28_28	1	28	28	0.59	38.038	1	28	28	0.47	32.254
1_28_29	1	28	29	0.67	41.894	1	28	29	0.51	34.182
1_28_30	1	28	30	0.56	36.592	NA	NA	NA	NA	NA
1_28_31	1	28	31	0.58	37.556	1	28	31	0.48	32.736
1_28_32	1	28	32	0.63	39.966	1	28	32	0.48	32.736
1_28_33	1	28	33	0.6	38.52	1	28	33	0.54	35.628
1_29_1	1	29	1	0.55	36.11	NA	NA	NA	NA	NA
1_29_2	1	29	2	0.61	39.002	NA	NA	NA	NA	NA
1_29_3	1	29	3	0.64	40.448	NA	NA	NA	NA	NA
1_29_4	1	29	4	0.62	39.484	NA	NA	NA	NA	NA
1_29_5	1	29	5	0.63	39.966	NA	NA	NA	NA	NA
1_29_6	1	29	6	0.66	41.412	NA	NA	NA	NA	NA
1_29_7	1	29	7	0.66	41.412	NA	NA	NA	NA	NA
1_29_8	1	29	8	0.58	37.556	NA	NA	NA	NA	NA
1_29_9	1	29	9	0.62	39.484	NA	NA	NA	NA	NA
1_29_10	1	29	10	0.57	37.074	NA	NA	NA	NA	NA
1_29_11	1	29	11	0.64	40.448	NA	NA	NA	NA	NA
1_29_12	1	29	12	0.6	38.52	NA	NA	NA	NA	NA
1_29_13	1	29	13	0.72	44.304	NA	NA	NA	NA	NA
1_29_14	1	29	14	0.52	34.664	NA	NA	NA	NA	NA
1_29_15	1	29	15	0.54	35.628	NA	NA	NA	NA	NA
1_29_16	1	29	16	0.58	37.556	NA	NA	NA	NA	NA
1_29_17	1	29	17	0.56	36.592	NA	NA	NA	NA	NA
1_29_18	1	29	18	0.65	40.93	NA	NA	NA	NA	NA
1_29_19	1	29	19	0.63	39.966	NA	NA	NA	NA	NA
1_29_20	1	29	20	0.69	42.858	NA	NA	NA	NA	NA
1_29_21	1	29	21	0.69	42.858	NA	NA	NA	NA	NA
1_29_22	1	29	22	0.66	41.412	NA	NA	NA	NA	NA
1_29_23	1	29	23	0.65	40.93	NA	NA	NA	NA	NA
1_29_24	1	29	24	0.65	40.93	NA	NA	NA	NA	NA
1_29_25	1	29	25	0.69	42.858	NA	NA	NA	NA	NA
1_29_26	1	29	26	0.65	40.93	NA	NA	NA	NA	NA
1_29_27	1	29	27	0.58	37.556	NA	NA	NA	NA	NA
1_29_28	1	29	28	0.58	37.556	NA	NA	NA	NA	NA
1_29_29	1	29	29	0.67	41.894	NA	NA	NA	NA	NA
1_29_30	1	29	30	0.55	36.11	NA	NA	NA	NA	NA
1_29_31	1	29	31	0.58	37.556	NA	NA	NA	NA	NA
1_29_32	1	29	32	0.62	39.484	NA	NA	NA	NA	NA
1_29_33	1	29	33	0.6	38.52	NA	NA	NA	NA	NA
1_30_1	1	30	1	0.58	37.556	NA	NA	NA	NA	NA
1_30_2	1	30	2	0.64	40.448	NA	NA	NA	NA	NA
1_30_3	1	30	3	0.67	41.894	NA	NA	NA	NA	NA
1_30_4	1	30	4	0.65	40.93	NA	NA	NA	NA	NA
1_30_5	1	30	5	0.67	41.894	NA	NA	NA	NA	NA
1_30_6	1	30	6	0.69	42.858	NA	NA	NA	NA	NA
1_30_7	1	30	7	0.69	42.858	NA	NA	NA	NA	NA
1_30_8	1	30	8	0.6	38.52	NA	NA	NA	NA	NA
1_30_9	1	30	9	0.65	40.93	NA	NA	NA	NA	NA
1_30_10	1	30	10	0.6	38.52	NA	NA	NA	NA	NA
1_30_11	1	30	11	0.68	42.376	NA	NA	NA	NA	NA
1_30_12	1	30	12	0.62	39.484	NA	NA	NA	NA	NA
1_30_13	1	30	13	0.74	45.268	NA	NA	NA	NA	NA
1_30_14	1	30	14	0.55	36.11	NA	NA	NA	NA	NA
1_30_15	1	30	15	0.57	37.074	NA	NA	NA	NA	NA
1_30_16	1	30	16	0.61	39.002	NA	NA	NA	NA	NA
1_30_17	1	30	17	0.59	38.038	NA	NA	NA	NA	NA
1_30_18	1	30	18	0.68	42.376	NA	NA	NA	NA	NA
1_30_19	1	30	19	0.66	41.412	NA	NA	NA	NA	NA
1_30_20	1	30	20	0.72	44.304	NA	NA	NA	NA	NA
1_30_21	1	30	21	0.72	44.304	NA	NA	NA	NA	NA
1_30_22	1	30	22	0.69	42.858	NA	NA	NA	NA	NA
1_30_23	1	30	23	0.68	42.376	NA	NA	NA	NA	NA
1_30_24	1	30	24	0.68	42.376	NA	NA	NA	NA	NA
1_30_25	1	30	25	0.72	44.304	NA	NA	NA	NA	NA
1_30_26	1	30	26	0.69	42.858	NA	NA	NA	NA	NA
1_30_27	1	30	27	0.61	39.002	NA	NA	NA	NA	NA
1_30_28	1	30	28	0.61	39.002	NA	NA	NA	NA	NA
1_30_29	1	30	29	0.7	43.34	NA	NA	NA	NA	NA
1_30_30	1	30	30	0.58	37.556	NA	NA	NA	NA	NA
1_30_31	1	30	31	0.61	39.002	NA	NA	NA	NA	NA
1_30_32	1	30	32	0.65	40.93	NA	NA	NA	NA	NA
1_30_33	1	30	33	0.62	39.484	NA	NA	NA	NA	NA
1_31_1	1	31	1	0.59	38.038	1	31	1	0.45	31.29
1_31_2	1	31	2	0.65	40.93	1	31	2	0.49	33.218
1_31_3	1	31	3	0.68	42.376	1	31	3	0.5	33.7
1_31_4	1	31	4	0.66	41.412	1	31	4	0.51	34.182
1_31_5	1	31	5	0.67	41.894	NA	NA	NA	NA	NA
1_31_6	1	31	6	0.69	42.858	1	31	6	0.47	32.254
1_31_7	1	31	7	0.69	42.858	1	31	7	0.47	32.254
1_31_8	1	31	8	0.61	39.002	1	31	8	0.49	33.218
1_31_9	1	31	9	0.66	41.412	1	31	9	0.45	31.29
1_31_10	1	31	10	0.61	39.002	NA	NA	NA	NA	NA
1_31_11	1	31	11	0.68	42.376	1	31	11	0.48	32.736
1_31_12	1	31	12	0.63	39.966	1	31	12	0.48	32.736
1_31_13	1	31	13	0.74	45.268	NA	NA	NA	NA	NA
1_31_14	1	31	14	0.55	36.11	1	31	14	0.46	31.772
1_31_15	1	31	15	0.57	37.074	1	31	15	0.46	31.772
1_31_16	1	31	16	0.62	39.484	1	31	16	0.45	31.29
1_31_17	1	31	17	0.6	38.52	NA	NA	NA	NA	NA
1_31_18	1	31	18	0.69	42.858	1	31	18	0.48	32.736
1_31_19	1	31	19	0.67	41.894	1	31	19	0.44	30.808
1_31_20	1	31	20	0.73	44.786	NA	NA	NA	NA	NA
1_31_21	1	31	21	0.73	44.786	1	31	21	0.47	32.254
1_31_22	1	31	22	0.7	43.34	1	31	22	0.45	31.29
1_31_23	1	31	23	0.69	42.858	1	31	23	0.48	32.736
1_31_24	1	31	24	0.68	42.376	NA	NA	NA	NA	NA
1_31_25	1	31	25	0.73	44.786	1	31	25	0.46	31.772
1_31_26	1	31	26	0.69	42.858	1	31	26	0.46	31.772
1_31_27	1	31	27	0.62	39.484	1	31	27	0.45	31.29
1_31_28	1	31	28	0.62	39.484	1	31	28	0.46	31.772
1_31_29	1	31	29	0.69	42.858	1	31	29	0.5	33.7
1_31_30	1	31	30	0.58	37.556	NA	NA	NA	NA	NA
1_31_31	1	31	31	0.61	39.002	1	31	31	0.48	32.736
1_31_32	1	31	32	0.66	41.412	1	31	32	0.47	32.254
1_31_33	1	31	33	0.63	39.966	1	31	33	0.54	35.628
1_32_1	1	32	1	0.57	37.074	1	32	1	0.44	30.808
1_32_2	1	32	2	0.63	39.966	1	32	2	0.48	32.736
1_32_3	1	32	3	0.66	41.412	1	32	3	0.48	32.736
1_32_4	1	32	4	0.64	40.448	1	32	4	0.5	33.7
1_32_5	1	32	5	0.65	40.93	NA	NA	NA	NA	NA
1_32_6	1	32	6	0.68	42.376	1	32	6	0.45	31.29
1_32_7	1	32	7	0.67	41.894	1	32	7	0.45	31.29
1_32_8	1	32	8	0.59	38.038	1	32	8	0.47	32.254
1_32_9	1	32	9	0.64	40.448	1	32	9	0.44	30.808
1_32_10	1	32	10	0.59	38.038	NA	NA	NA	NA	NA
1_32_11	1	32	11	0.66	41.412	1	32	11	0.47	32.254
1_32_12	1	32	12	0.61	39.002	1	32	12	0.46	31.772
1_32_13	1	32	13	0.73	44.786	NA	NA	NA	NA	NA
1_32_14	1	32	14	0.54	35.628	1	32	14	0.45	31.29
1_32_15	1	32	15	0.55	36.11	1	32	15	0.45	31.29
1_32_16	1	32	16	0.6	38.52	1	32	16	0.43	30.326
1_32_17	1	32	17	0.58	37.556	NA	NA	NA	NA	NA
1_32_18	1	32	18	0.67	41.894	1	32	18	0.47	32.254
1_32_19	1	32	19	0.65	40.93	1	32	19	0.43	30.326
1_32_20	1	32	20	0.71	43.822	NA	NA	NA	NA	NA
1_32_21	1	32	21	0.71	43.822	1	32	21	0.45	31.29
1_32_22	1	32	22	0.68	42.376	1	32	22	0.44	30.808
1_32_23	1	32	23	0.67	41.894	1	32	23	0.47	32.254
1_32_24	1	32	24	0.67	41.894	NA	NA	NA	NA	NA
1_32_25	1	32	25	0.71	43.822	1	32	25	0.44	30.808
1_32_26	1	32	26	0.67	41.894	1	32	26	0.44	30.808
1_32_27	1	32	27	0.6	38.52	1	32	27	0.44	30.808
1_32_28	1	32	28	0.6	38.52	1	32	28	0.45	31.29
1_32_29	1	32	29	0.68	42.376	1	32	29	0.49	33.218
1_32_30	1	32	30	0.57	37.074	NA	NA	NA	NA	NA
1_32_31	1	32	31	0.6	38.52	1	32	31	0.46	31.772
1_32_32	1	32	32	0.64	40.448	1	32	32	0.46	31.772
1_32_33	1	32	33	0.62	39.484	1	32	33	0.53	35.146
1_33_1	1	33	1	0.52	34.664	1	33	1	0.46	31.772
1_33_2	1	33	2	0.58	37.556	1	33	2	0.5	33.7
1_33_3	1	33	3	0.61	39.002	1	33	3	0.51	34.182
1_33_4	1	33	4	0.59	38.038	1	33	4	0.52	34.664
1_33_5	1	33	5	0.61	39.002	NA	NA	NA	NA	NA
1_33_6	1	33	6	0.63	39.966	1	33	6	0.48	32.736
1_33_7	1	33	7	0.62	39.484	1	33	7	0.48	32.736
1_33_8	1	33	8	0.55	36.11	1	33	8	0.5	33.7
1_33_9	1	33	9	0.59	38.038	1	33	9	0.46	31.772
1_33_10	1	33	10	0.54	35.628	NA	NA	NA	NA	NA
1_33_11	1	33	11	0.61	39.002	1	33	11	0.49	33.218
1_33_12	1	33	12	0.57	37.074	1	33	12	0.49	33.218
1_33_13	1	33	13	0.69	42.858	NA	NA	NA	NA	NA
1_33_14	1	33	14	0.49	33.218	1	33	14	0.47	32.254
1_33_15	1	33	15	0.5	33.7	1	33	15	0.47	32.254
1_33_16	1	33	16	0.55	36.11	1	33	16	0.46	31.772
1_33_17	1	33	17	0.54	35.628	NA	NA	NA	NA	NA
1_33_18	1	33	18	0.62	39.484	1	33	18	0.49	33.218
1_33_19	1	33	19	0.61	39.002	1	33	19	0.45	31.29
1_33_20	1	33	20	0.66	41.412	NA	NA	NA	NA	NA
1_33_21	1	33	21	0.66	41.412	1	33	21	0.48	32.736
1_33_22	1	33	22	0.64	40.448	1	33	22	0.46	31.772
1_33_23	1	33	23	0.62	39.484	1	33	23	0.49	33.218
1_33_24	1	33	24	0.62	39.484	NA	NA	NA	NA	NA
1_33_25	1	33	25	0.66	41.412	1	33	25	0.47	32.254
1_33_26	1	33	26	0.63	39.966	1	33	26	0.47	32.254
1_33_27	1	33	27	0.55	36.11	1	33	27	0.46	31.772
1_33_28	1	33	28	0.56	36.592	1	33	28	0.47	32.254
1_33_29	1	33	29	0.64	40.448	1	33	29	0.51	34.182
1_33_30	1	33	30	0.52	34.664	NA	NA	NA	NA	NA
1_33_31	1	33	31	0.55	36.11	1	33	31	0.48	32.736
1_33_32	1	33	32	0.59	38.038	1	33	32	0.48	32.736
1_33_33	1	33	33	0.58	37.556	1	33	33	0.55	36.11
1_34_1	1	34	1	0.55	36.11	1	34	1	0.46	31.772
1_34_2	1	34	2	0.62	39.484	1	34	2	0.5	33.7
1_34_3	1	34	3	0.65	40.93	1	34	3	0.51	34.182
1_34_4	1	34	4	0.62	39.484	1	34	4	0.53	35.146
1_34_5	1	34	5	0.64	40.448	NA	NA	NA	NA	NA
1_34_6	1	34	6	0.66	41.412	1	34	6	0.48	32.736
1_34_7	1	34	7	0.66	41.412	1	34	7	0.48	32.736
1_34_8	1	34	8	0.58	37.556	1	34	8	0.5	33.7
1_34_9	1	34	9	0.62	39.484	1	34	9	0.46	31.772
1_34_10	1	34	10	0.58	37.556	NA	NA	NA	NA	NA
1_34_11	1	34	11	0.65	40.93	1	34	11	0.49	33.218
1_34_12	1	34	12	0.6	38.52	1	34	12	0.49	33.218
1_34_13	1	34	13	0.72	44.304	NA	NA	NA	NA	NA
1_34_14	1	34	14	0.53	35.146	1	34	14	0.47	32.254
1_34_15	1	34	15	0.54	35.628	1	34	15	0.47	32.254
1_34_16	1	34	16	0.58	37.556	1	34	16	0.46	31.772
1_34_17	1	34	17	0.57	37.074	NA	NA	NA	NA	NA
1_34_18	1	34	18	0.65	40.93	1	34	18	0.49	33.218
1_34_19	1	34	19	0.64	40.448	1	34	19	0.45	31.29
1_34_20	1	34	20	0.7	43.34	NA	NA	NA	NA	NA
1_34_21	1	34	21	0.7	43.34	1	34	21	0.48	32.736
1_34_22	1	34	22	0.67	41.894	1	34	22	0.47	32.254
1_34_23	1	34	23	0.66	41.412	1	34	23	0.49	33.218
1_34_24	1	34	24	0.65	40.93	NA	NA	NA	NA	NA
1_34_25	1	34	25	0.7	43.34	1	34	25	0.47	32.254
1_34_26	1	34	26	0.66	41.412	1	34	26	0.47	32.254
1_34_27	1	34	27	0.59	38.038	1	34	27	0.47	32.254
1_34_28	1	34	28	0.6	38.52	1	34	28	0.47	32.254
1_34_29	1	34	29	0.66	41.412	1	34	29	0.52	34.664
1_34_30	1	34	30	0.55	36.11	NA	NA	NA	NA	NA
1_34_31	1	34	31	0.58	37.556	1	34	31	0.49	33.218
1_34_32	1	34	32	0.62	39.484	1	34	32	0.48	32.736
1_34_33	1	34	33	0.6	38.52	1	34	33	0.55	36.11
1_35_1	1	35	1	0.54	35.628	1	35	1	0.46	31.772
1_35_2	1	35	2	0.6	38.52	1	35	2	0.5	33.7
1_35_3	1	35	3	0.62	39.484	1	35	3	0.51	34.182
1_35_4	1	35	4	0.61	39.002	1	35	4	0.52	34.664
1_35_5	1	35	5	0.62	39.484	NA	NA	NA	NA	NA
1_35_6	1	35	6	0.65	40.93	1	35	6	0.48	32.736
1_35_7	1	35	7	0.64	40.448	1	35	7	0.47	32.254
1_35_8	1	35	8	0.56	36.592	1	35	8	0.5	33.7
1_35_9	1	35	9	0.61	39.002	1	35	9	0.46	31.772
1_35_10	1	35	10	0.56	36.592	NA	NA	NA	NA	NA
1_35_11	1	35	11	0.63	39.966	1	35	11	0.49	33.218
1_35_12	1	35	12	0.58	37.556	1	35	12	0.49	33.218
1_35_13	1	35	13	0.7	43.34	NA	NA	NA	NA	NA
1_35_14	1	35	14	0.51	34.182	1	35	14	0.47	32.254
1_35_15	1	35	15	0.53	35.146	1	35	15	0.47	32.254
1_35_16	1	35	16	0.57	37.074	1	35	16	0.45	31.29
1_35_17	1	35	17	0.55	36.11	NA	NA	NA	NA	NA
1_35_18	1	35	18	0.63	39.966	1	35	18	0.49	33.218
1_35_19	1	35	19	0.62	39.484	1	35	19	0.45	31.29
1_35_20	1	35	20	0.67	41.894	NA	NA	NA	NA	NA
1_35_21	1	35	21	0.67	41.894	1	35	21	0.47	32.254
1_35_22	1	35	22	0.65	40.93	1	35	22	0.46	31.772
1_35_23	1	35	23	0.64	40.448	1	35	23	0.49	33.218
1_35_24	1	35	24	0.63	39.966	NA	NA	NA	NA	NA
1_35_25	1	35	25	0.67	41.894	1	35	25	0.47	32.254
1_35_26	1	35	26	0.64	40.448	1	35	26	0.47	32.254
1_35_27	1	35	27	0.57	37.074	1	35	27	0.46	31.772
1_35_28	1	35	28	0.57	37.074	1	35	28	0.47	32.254
1_35_29	1	35	29	0.65	40.93	1	35	29	0.51	34.182
1_35_30	1	35	30	0.54	35.628	NA	NA	NA	NA	NA
1_35_31	1	35	31	0.56	36.592	1	35	31	0.48	32.736
1_35_32	1	35	32	0.61	39.002	1	35	32	0.48	32.736
1_35_33	1	35	33	0.59	38.038	1	35	33	0.55	36.11
1_36_1	1	36	1	0.6	38.52	1	36	1	0.45	31.29
1_36_2	1	36	2	0.66	41.412	1	36	2	0.49	33.218
1_36_3	1	36	3	0.69	42.858	1	36	3	0.5	33.7
1_36_4	1	36	4	0.67	41.894	1	36	4	0.51	34.182
1_36_5	1	36	5	0.68	42.376	NA	NA	NA	NA	NA
1_36_6	1	36	6	0.7	43.34	1	36	6	0.47	32.254
1_36_7	1	36	7	0.7	43.34	1	36	7	0.46	31.772
1_36_8	1	36	8	0.62	39.484	1	36	8	0.49	33.218
1_36_9	1	36	9	0.66	41.412	1	36	9	0.45	31.29
1_36_10	1	36	10	0.62	39.484	NA	NA	NA	NA	NA
1_36_11	1	36	11	0.69	42.858	1	36	11	0.48	32.736
1_36_12	1	36	12	0.64	40.448	1	36	12	0.48	32.736
1_36_13	1	36	13	0.75	45.75	NA	NA	NA	NA	NA
1_36_14	1	36	14	0.57	37.074	1	36	14	0.46	31.772
1_36_15	1	36	15	0.58	37.556	1	36	15	0.46	31.772
1_36_16	1	36	16	0.63	39.966	1	36	16	0.44	30.808
1_36_17	1	36	17	0.61	39.002	NA	NA	NA	NA	NA
1_36_18	1	36	18	0.69	42.858	1	36	18	0.48	32.736
1_36_19	1	36	19	0.68	42.376	1	36	19	0.44	30.808
1_36_20	1	36	20	0.74	45.268	NA	NA	NA	NA	NA
1_36_21	1	36	21	0.74	45.268	1	36	21	0.46	31.772
1_36_22	1	36	22	0.71	43.822	1	36	22	0.45	31.29
1_36_23	1	36	23	0.7	43.34	1	36	23	0.48	32.736
1_36_24	1	36	24	0.69	42.858	NA	NA	NA	NA	NA
1_36_25	1	36	25	0.74	45.268	1	36	25	0.46	31.772
1_36_26	1	36	26	0.7	43.34	1	36	26	0.46	31.772
1_36_27	1	36	27	0.63	39.966	1	36	27	0.45	31.29
1_36_28	1	36	28	0.64	40.448	1	36	28	0.46	31.772
1_36_29	1	36	29	0.7	43.34	1	36	29	0.5	33.7
1_36_30	1	36	30	0.59	38.038	NA	NA	NA	NA	NA
1_36_31	1	36	31	0.62	39.484	1	36	31	0.47	32.254
1_36_32	1	36	32	0.67	41.894	1	36	32	0.47	32.254
1_36_33	1	36	33	0.64	40.448	1	36	33	0.54	35.628
1_37_1	1	37	1	0.57	37.074	1	37	1	0.46	31.772
1_37_2	1	37	2	0.64	40.448	1	37	2	0.49	33.218
1_37_3	1	37	3	0.66	41.412	1	37	3	0.5	33.7
1_37_4	1	37	4	0.64	40.448	1	37	4	0.52	34.664
1_37_5	1	37	5	0.66	41.412	NA	NA	NA	NA	NA
1_37_6	1	37	6	0.68	42.376	1	37	6	0.47	32.254
1_37_7	1	37	7	0.68	42.376	1	37	7	0.47	32.254
1_37_8	1	37	8	0.59	38.038	1	37	8	0.49	33.218
1_37_9	1	37	9	0.64	40.448	1	37	9	0.46	31.772
1_37_10	1	37	10	0.59	38.038	NA	NA	NA	NA	NA
1_37_11	1	37	11	0.66	41.412	1	37	11	0.49	33.218
1_37_12	1	37	12	0.61	39.002	1	37	12	0.48	32.736
1_37_13	1	37	13	0.73	44.786	NA	NA	NA	NA	NA
1_37_14	1	37	14	0.54	35.628	1	37	14	0.46	31.772
1_37_15	1	37	15	0.56	36.592	1	37	15	0.47	32.254
1_37_16	1	37	16	0.6	38.52	1	37	16	0.45	31.29
1_37_17	1	37	17	0.59	38.038	NA	NA	NA	NA	NA
1_37_18	1	37	18	0.67	41.894	1	37	18	0.49	33.218
1_37_19	1	37	19	0.66	41.412	1	37	19	0.45	31.29
1_37_20	1	37	20	0.71	43.822	NA	NA	NA	NA	NA
1_37_21	1	37	21	0.71	43.822	1	37	21	0.47	32.254
1_37_22	1	37	22	0.69	42.858	1	37	22	0.46	31.772
1_37_23	1	37	23	0.68	42.376	1	37	23	0.49	33.218
1_37_24	1	37	24	0.67	41.894	NA	NA	NA	NA	NA
1_37_25	1	37	25	0.71	43.822	1	37	25	0.46	31.772
1_37_26	1	37	26	0.68	42.376	1	37	26	0.46	31.772
1_37_27	1	37	27	0.6	38.52	1	37	27	0.46	31.772
1_37_28	1	37	28	0.61	39.002	1	37	28	0.47	32.254
1_37_29	1	37	29	0.67	41.894	1	37	29	0.51	34.182
1_37_30	1	37	30	0.57	37.074	NA	NA	NA	NA	NA
1_37_31	1	37	31	0.59	38.038	1	37	31	0.48	32.736
1_37_32	1	37	32	0.63	39.966	1	37	32	0.47	32.254
1_37_33	1	37	33	0.61	39.002	1	37	33	0.54	35.628
1_38_1	1	38	1	0.6	38.52	1	38	1	0.46	31.772
1_38_2	1	38	2	0.67	41.894	1	38	2	0.49	33.218
1_38_3	1	38	3	0.69	42.858	1	38	3	0.5	33.7
1_38_4	1	38	4	0.67	41.894	1	38	4	0.52	34.664
1_38_5	1	38	5	0.68	42.376	NA	NA	NA	NA	NA
1_38_6	1	38	6	0.7	43.34	1	38	6	0.47	32.254
1_38_7	1	38	7	0.71	43.822	1	38	7	0.47	32.254
1_38_8	1	38	8	0.62	39.484	1	38	8	0.49	33.218
1_38_9	1	38	9	0.67	41.894	1	38	9	0.46	31.772
1_38_10	1	38	10	0.62	39.484	NA	NA	NA	NA	NA
1_38_11	1	38	11	0.69	42.858	1	38	11	0.49	33.218
1_38_12	1	38	12	0.64	40.448	1	38	12	0.48	32.736
1_38_13	1	38	13	0.75	45.75	NA	NA	NA	NA	NA
1_38_14	1	38	14	0.57	37.074	1	38	14	0.46	31.772
1_38_15	1	38	15	0.59	38.038	1	38	15	0.47	32.254
1_38_16	1	38	16	0.63	39.966	1	38	16	0.45	31.29
1_38_17	1	38	17	0.62	39.484	NA	NA	NA	NA	NA
1_38_18	1	38	18	0.7	43.34	1	38	18	0.48	32.736
1_38_19	1	38	19	0.69	42.858	1	38	19	0.44	30.808
1_38_20	1	38	20	0.74	45.268	NA	NA	NA	NA	NA
1_38_21	1	38	21	0.74	45.268	1	38	21	0.47	32.254
1_38_22	1	38	22	0.71	43.822	1	38	22	0.46	31.772
1_38_23	1	38	23	0.7	43.34	1	38	23	0.49	33.218
1_38_24	1	38	24	0.7	43.34	NA	NA	NA	NA	NA
1_38_25	1	38	25	0.74	45.268	1	38	25	0.46	31.772
1_38_26	1	38	26	0.71	43.822	1	38	26	0.46	31.772
1_38_27	1	38	27	0.63	39.966	1	38	27	0.46	31.772
1_38_28	1	38	28	0.64	40.448	1	38	28	0.47	32.254
1_38_29	1	38	29	0.7	43.34	1	38	29	0.51	34.182
1_38_30	1	38	30	0.59	38.038	NA	NA	NA	NA	NA
1_38_31	1	38	31	0.62	39.484	1	38	31	0.48	32.736
1_38_32	1	38	32	0.67	41.894	1	38	32	0.47	32.254
1_38_33	1	38	33	0.64	40.448	1	38	33	0.54	35.628
1_39_1	1	39	1	0.56	36.592	1	39	1	0.45	31.29
1_39_2	1	39	2	0.63	39.966	1	39	2	0.49	33.218
1_39_3	1	39	3	0.66	41.412	1	39	3	0.49	33.218
1_39_4	1	39	4	0.63	39.966	1	39	4	0.51	34.182
1_39_5	1	39	5	0.65	40.93	NA	NA	NA	NA	NA
1_39_6	1	39	6	0.68	42.376	1	39	6	0.47	32.254
1_39_7	1	39	7	0.67	41.894	1	39	7	0.46	31.772
1_39_8	1	39	8	0.59	38.038	1	39	8	0.49	33.218
1_39_9	1	39	9	0.63	39.966	1	39	9	0.45	31.29
1_39_10	1	39	10	0.59	38.038	NA	NA	NA	NA	NA
1_39_11	1	39	11	0.66	41.412	1	39	11	0.48	32.736
1_39_12	1	39	12	0.61	39.002	1	39	12	0.48	32.736
1_39_13	1	39	13	0.73	44.786	NA	NA	NA	NA	NA
1_39_14	1	39	14	0.53	35.146	1	39	14	0.46	31.772
1_39_15	1	39	15	0.55	36.11	1	39	15	0.46	31.772
1_39_16	1	39	16	0.59	38.038	1	39	16	0.44	30.808
1_39_17	1	39	17	0.58	37.556	NA	NA	NA	NA	NA
1_39_18	1	39	18	0.67	41.894	1	39	18	0.48	32.736
1_39_19	1	39	19	0.65	40.93	1	39	19	0.44	30.808
1_39_20	1	39	20	0.7	43.34	NA	NA	NA	NA	NA
1_39_21	1	39	21	0.71	43.822	1	39	21	0.46	31.772
1_39_22	1	39	22	0.68	42.376	1	39	22	0.45	31.29
1_39_23	1	39	23	0.67	41.894	1	39	23	0.48	32.736
1_39_24	1	39	24	0.67	41.894	NA	NA	NA	NA	NA
1_39_25	1	39	25	0.7	43.34	1	39	25	0.46	31.772
1_39_26	1	39	26	0.67	41.894	1	39	26	0.46	31.772
1_39_27	1	39	27	0.59	38.038	1	39	27	0.45	31.29
1_39_28	1	39	28	0.6	38.52	1	39	28	0.46	31.772
1_39_29	1	39	29	0.68	42.376	1	39	29	0.5	33.7
1_39_30	1	39	30	0.57	37.074	NA	NA	NA	NA	NA
1_39_31	1	39	31	0.6	38.52	1	39	31	0.47	32.254
1_39_32	1	39	32	0.64	40.448	1	39	32	0.47	32.254
1_39_33	1	39	33	0.62	39.484	1	39	33	0.53	35.146
1_40_1	1	40	1	0.57	37.074	NA	NA	NA	NA	NA
1_40_2	1	40	2	0.63	39.966	NA	NA	NA	NA	NA
1_40_3	1	40	3	0.66	41.412	NA	NA	NA	NA	NA
1_40_4	1	40	4	0.64	40.448	NA	NA	NA	NA	NA
1_40_5	1	40	5	0.65	40.93	NA	NA	NA	NA	NA
1_40_6	1	40	6	0.68	42.376	NA	NA	NA	NA	NA
1_40_7	1	40	7	0.68	42.376	NA	NA	NA	NA	NA
1_40_8	1	40	8	0.6	38.52	NA	NA	NA	NA	NA
1_40_9	1	40	9	0.64	40.448	NA	NA	NA	NA	NA
1_40_10	1	40	10	0.6	38.52	NA	NA	NA	NA	NA
1_40_11	1	40	11	0.66	41.412	NA	NA	NA	NA	NA
1_40_12	1	40	12	0.61	39.002	NA	NA	NA	NA	NA
1_40_13	1	40	13	0.73	44.786	NA	NA	NA	NA	NA
1_40_14	1	40	14	0.54	35.628	NA	NA	NA	NA	NA
1_40_15	1	40	15	0.56	36.592	NA	NA	NA	NA	NA
1_40_16	1	40	16	0.6	38.52	NA	NA	NA	NA	NA
1_40_17	1	40	17	0.58	37.556	NA	NA	NA	NA	NA
1_40_18	1	40	18	0.67	41.894	NA	NA	NA	NA	NA
1_40_19	1	40	19	0.66	41.412	NA	NA	NA	NA	NA
1_40_20	1	40	20	0.71	43.822	NA	NA	NA	NA	NA
1_40_21	1	40	21	0.71	43.822	NA	NA	NA	NA	NA
1_40_22	1	40	22	0.68	42.376	NA	NA	NA	NA	NA
1_40_23	1	40	23	0.67	41.894	NA	NA	NA	NA	NA
1_40_24	1	40	24	0.67	41.894	NA	NA	NA	NA	NA
1_40_25	1	40	25	0.71	43.822	NA	NA	NA	NA	NA
1_40_26	1	40	26	0.68	42.376	NA	NA	NA	NA	NA
1_40_27	1	40	27	0.6	38.52	NA	NA	NA	NA	NA
1_40_28	1	40	28	0.61	39.002	NA	NA	NA	NA	NA
1_40_29	1	40	29	0.68	42.376	NA	NA	NA	NA	NA
1_40_30	1	40	30	0.57	37.074	NA	NA	NA	NA	NA
1_40_31	1	40	31	0.6	38.52	NA	NA	NA	NA	NA
1_40_32	1	40	32	0.64	40.448	NA	NA	NA	NA	NA
1_40_33	1	40	33	0.62	39.484	NA	NA	NA	NA	NA
1_41_1	1	41	1	0.57	37.074	1	41	1	0.45	31.29
1_41_2	1	41	2	0.64	40.448	1	41	2	0.49	33.218
1_41_3	1	41	3	0.67	41.894	1	41	3	0.5	33.7
1_41_4	1	41	4	0.65	40.93	1	41	4	0.51	34.182
1_41_5	1	41	5	0.66	41.412	NA	NA	NA	NA	NA
1_41_6	1	41	6	0.69	42.858	1	41	6	0.47	32.254
1_41_7	1	41	7	0.68	42.376	1	41	7	0.46	31.772
1_41_8	1	41	8	0.6	38.52	1	41	8	0.49	33.218
1_41_9	1	41	9	0.65	40.93	1	41	9	0.45	31.29
1_41_10	1	41	10	0.6	38.52	NA	NA	NA	NA	NA
1_41_11	1	41	11	0.67	41.894	1	41	11	0.48	32.736
1_41_12	1	41	12	0.62	39.484	1	41	12	0.48	32.736
1_41_13	1	41	13	0.74	45.268	NA	NA	NA	NA	NA
1_41_14	1	41	14	0.54	35.628	1	41	14	0.46	31.772
1_41_15	1	41	15	0.56	36.592	1	41	15	0.46	31.772
1_41_16	1	41	16	0.61	39.002	1	41	16	0.45	31.29
1_41_17	1	41	17	0.59	38.038	NA	NA	NA	NA	NA
1_41_18	1	41	18	0.68	42.376	1	41	18	0.48	32.736
1_41_19	1	41	19	0.66	41.412	1	41	19	0.44	30.808
1_41_20	1	41	20	0.72	44.304	NA	NA	NA	NA	NA
1_41_21	1	41	21	0.72	44.304	1	41	21	0.47	32.254
1_41_22	1	41	22	0.69	42.858	1	41	22	0.45	31.29
1_41_23	1	41	23	0.68	42.376	1	41	23	0.48	32.736
1_41_24	1	41	24	0.68	42.376	NA	NA	NA	NA	NA
1_41_25	1	41	25	0.72	44.304	1	41	25	0.46	31.772
1_41_26	1	41	26	0.68	42.376	1	41	26	0.46	31.772
1_41_27	1	41	27	0.61	39.002	1	41	27	0.45	31.29
1_41_28	1	41	28	0.61	39.002	1	41	28	0.46	31.772
1_41_29	1	41	29	0.69	42.858	1	41	29	0.5	33.7
1_41_30	1	41	30	0.58	37.556	NA	NA	NA	NA	NA
1_41_31	1	41	31	0.6	38.52	1	41	31	0.47	32.254
1_41_32	1	41	32	0.65	40.93	1	41	32	0.47	32.254
1_41_33	1	41	33	0.62	39.484	1	41	33	0.54	35.628
1_42_1	1	42	1	0.57	37.074	1	42	1	0.46	31.772
1_42_2	1	42	2	0.64	40.448	1	42	2	0.49	33.218
1_42_3	1	42	3	0.66	41.412	1	42	3	0.5	33.7
1_42_4	1	42	4	0.64	40.448	1	42	4	0.52	34.664
1_42_5	1	42	5	0.66	41.412	NA	NA	NA	NA	NA
1_42_6	1	42	6	0.68	42.376	1	42	6	0.47	32.254
1_42_7	1	42	7	0.68	42.376	1	42	7	0.47	32.254
1_42_8	1	42	8	0.6	38.52	1	42	8	0.49	33.218
1_42_9	1	42	9	0.64	40.448	1	42	9	0.45	31.29
1_42_10	1	42	10	0.6	38.52	NA	NA	NA	NA	NA
1_42_11	1	42	11	0.67	41.894	1	42	11	0.48	32.736
1_42_12	1	42	12	0.62	39.484	1	42	12	0.48	32.736
1_42_13	1	42	13	0.73	44.786	NA	NA	NA	NA	NA
1_42_14	1	42	14	0.54	35.628	1	42	14	0.46	31.772
1_42_15	1	42	15	0.56	36.592	1	42	15	0.46	31.772
1_42_16	1	42	16	0.6	38.52	1	42	16	0.45	31.29
1_42_17	1	42	17	0.59	38.038	NA	NA	NA	NA	NA
1_42_18	1	42	18	0.67	41.894	1	42	18	0.48	32.736
1_42_19	1	42	19	0.66	41.412	1	42	19	0.44	30.808
1_42_20	1	42	20	0.72	44.304	NA	NA	NA	NA	NA
1_42_21	1	42	21	0.72	44.304	1	42	21	0.47	32.254
1_42_22	1	42	22	0.69	42.858	1	42	22	0.46	31.772
1_42_23	1	42	23	0.68	42.376	1	42	23	0.49	33.218
1_42_24	1	42	24	0.67	41.894	NA	NA	NA	NA	NA
1_42_25	1	42	25	0.71	43.822	1	42	25	0.46	31.772
1_42_26	1	42	26	0.68	42.376	1	42	26	0.46	31.772
1_42_27	1	42	27	0.6	38.52	1	42	27	0.46	31.772
1_42_28	1	42	28	0.61	39.002	1	42	28	0.47	32.254
1_42_29	1	42	29	0.68	42.376	1	42	29	0.51	34.182
1_42_30	1	42	30	0.57	37.074	NA	NA	NA	NA	NA
1_42_31	1	42	31	0.6	38.52	1	42	31	0.48	32.736
1_42_32	1	42	32	0.64	40.448	1	42	32	0.47	32.254
1_42_33	1	42	33	0.62	39.484	1	42	33	0.54	35.628
1_43_1	1	43	1	0.56	36.592	1	43	1	0.45	31.29
1_43_2	1	43	2	0.63	39.966	1	43	2	0.49	33.218
1_43_3	1	43	3	0.65	40.93	1	43	3	0.5	33.7
1_43_4	1	43	4	0.63	39.966	1	43	4	0.51	34.182
1_43_5	1	43	5	0.65	40.93	NA	NA	NA	NA	NA
1_43_6	1	43	6	0.67	41.894	1	43	6	0.47	32.254
1_43_7	1	43	7	0.67	41.894	1	43	7	0.46	31.772
1_43_8	1	43	8	0.59	38.038	1	43	8	0.49	33.218
1_43_9	1	43	9	0.63	39.966	1	43	9	0.45	31.29
1_43_10	1	43	10	0.58	37.556	NA	NA	NA	NA	NA
1_43_11	1	43	11	0.66	41.412	1	43	11	0.48	32.736
1_43_12	1	43	12	0.61	39.002	1	43	12	0.48	32.736
1_43_13	1	43	13	0.72	44.304	NA	NA	NA	NA	NA
1_43_14	1	43	14	0.53	35.146	1	43	14	0.46	31.772
1_43_15	1	43	15	0.55	36.11	1	43	15	0.46	31.772
1_43_16	1	43	16	0.59	38.038	1	43	16	0.45	31.29
1_43_17	1	43	17	0.58	37.556	NA	NA	NA	NA	NA
1_43_18	1	43	18	0.66	41.412	1	43	18	0.48	32.736
1_43_19	1	43	19	0.65	40.93	1	43	19	0.44	30.808
1_43_20	1	43	20	0.7	43.34	NA	NA	NA	NA	NA
1_43_21	1	43	21	0.71	43.822	1	43	21	0.47	32.254
1_43_22	1	43	22	0.68	42.376	1	43	22	0.45	31.29
1_43_23	1	43	23	0.67	41.894	1	43	23	0.48	32.736
1_43_24	1	43	24	0.66	41.412	NA	NA	NA	NA	NA
1_43_25	1	43	25	0.7	43.34	1	43	25	0.46	31.772
1_43_26	1	43	26	0.67	41.894	1	43	26	0.46	31.772
1_43_27	1	43	27	0.59	38.038	1	43	27	0.45	31.29
1_43_28	1	43	28	0.6	38.52	1	43	28	0.46	31.772
1_43_29	1	43	29	0.67	41.894	1	43	29	0.5	33.7
1_43_30	1	43	30	0.56	36.592	NA	NA	NA	NA	NA
1_43_31	1	43	31	0.59	38.038	1	43	31	0.48	32.736
1_43_32	1	43	32	0.63	39.966	1	43	32	0.47	32.254
1_43_33	1	43	33	0.61	39.002	1	43	33	0.54	35.628
1_44_1	1	44	1	0.6	38.52	1	44	1	0.44	30.808
1_44_2	1	44	2	0.66	41.412	1	44	2	0.47	32.254
1_44_3	1	44	3	0.69	42.858	1	44	3	0.48	32.736
1_44_4	1	44	4	0.67	41.894	1	44	4	0.5	33.7
1_44_5	1	44	5	0.69	42.858	NA	NA	NA	NA	NA
1_44_6	1	44	6	0.7	43.34	1	44	6	0.45	31.29
1_44_7	1	44	7	0.71	43.822	1	44	7	0.45	31.29
1_44_8	1	44	8	0.62	39.484	1	44	8	0.47	32.254
1_44_9	1	44	9	0.67	41.894	1	44	9	0.43	30.326
1_44_10	1	44	10	0.62	39.484	NA	NA	NA	NA	NA
1_44_11	1	44	11	0.69	42.858	1	44	11	0.46	31.772
1_44_12	1	44	12	0.64	40.448	1	44	12	0.46	31.772
1_44_13	1	44	13	0.76	46.232	NA	NA	NA	NA	NA
1_44_14	1	44	14	0.57	37.074	1	44	14	0.44	30.808
1_44_15	1	44	15	0.59	38.038	1	44	15	0.44	30.808
1_44_16	1	44	16	0.63	39.966	1	44	16	0.43	30.326
1_44_17	1	44	17	0.61	39.002	NA	NA	NA	NA	NA
1_44_18	1	44	18	0.7	43.34	1	44	18	0.46	31.772
1_44_19	1	44	19	0.69	42.858	1	44	19	0.42	29.844
1_44_20	1	44	20	0.74	45.268	NA	NA	NA	NA	NA
1_44_21	1	44	21	0.74	45.268	1	44	21	0.45	31.29
1_44_22	1	44	22	0.71	43.822	1	44	22	0.43	30.326
1_44_23	1	44	23	0.7	43.34	1	44	23	0.46	31.772
1_44_24	1	44	24	0.7	43.34	NA	NA	NA	NA	NA
1_44_25	1	44	25	0.74	45.268	1	44	25	0.44	30.808
1_44_26	1	44	26	0.71	43.822	1	44	26	0.44	30.808
1_44_27	1	44	27	0.63	39.966	1	44	27	0.44	30.808
1_44_28	1	44	28	0.64	40.448	1	44	28	0.44	30.808
1_44_29	1	44	29	0.71	43.822	1	44	29	0.49	33.218
1_44_30	1	44	30	0.59	38.038	NA	NA	NA	NA	NA
1_44_31	1	44	31	0.62	39.484	1	44	31	0.46	31.772
1_44_32	1	44	32	0.67	41.894	1	44	32	0.45	31.29
1_44_33	1	44	33	0.64	40.448	1	44	33	0.52	34.664
1_45_1	1	45	1	0.58	37.556	1	45	1	0.44	30.808
1_45_2	1	45	2	0.65	40.93	1	45	2	0.48	32.736
1_45_3	1	45	3	0.68	42.376	1	45	3	0.49	33.218
1_45_4	1	45	4	0.66	41.412	1	45	4	0.5	33.7
1_45_5	1	45	5	0.67	41.894	NA	NA	NA	NA	NA
1_45_6	1	45	6	0.7	43.34	1	45	6	0.46	31.772
1_45_7	1	45	7	0.69	42.858	1	45	7	0.45	31.29
1_45_8	1	45	8	0.61	39.002	1	45	8	0.48	32.736
1_45_9	1	45	9	0.66	41.412	1	45	9	0.44	30.808
1_45_10	1	45	10	0.61	39.002	NA	NA	NA	NA	NA
1_45_11	1	45	11	0.68	42.376	1	45	11	0.47	32.254
1_45_12	1	45	12	0.63	39.966	1	45	12	0.47	32.254
1_45_13	1	45	13	0.75	45.75	NA	NA	NA	NA	NA
1_45_14	1	45	14	0.56	36.592	1	45	14	0.45	31.29
1_45_15	1	45	15	0.58	37.556	1	45	15	0.45	31.29
1_45_16	1	45	16	0.61	39.002	1	45	16	0.43	30.326
1_45_17	1	45	17	0.6	38.52	NA	NA	NA	NA	NA
1_45_18	1	45	18	0.69	42.858	1	45	18	0.47	32.254
1_45_19	1	45	19	0.68	42.376	1	45	19	0.43	30.326
1_45_20	1	45	20	0.73	44.786	NA	NA	NA	NA	NA
1_45_21	1	45	21	0.73	44.786	1	45	21	0.45	31.29
1_45_22	1	45	22	0.7	43.34	1	45	22	0.44	30.808
1_45_23	1	45	23	0.69	42.858	1	45	23	0.47	32.254
1_45_24	1	45	24	0.69	42.858	NA	NA	NA	NA	NA
1_45_25	1	45	25	0.73	44.786	1	45	25	0.45	31.29
1_45_26	1	45	26	0.7	43.34	1	45	26	0.45	31.29
1_45_27	1	45	27	0.62	39.484	1	45	27	0.44	30.808
1_45_28	1	45	28	0.62	39.484	1	45	28	0.45	31.29
1_45_29	1	45	29	0.69	42.858	1	45	29	0.49	33.218
1_45_30	1	45	30	0.59	38.038	NA	NA	NA	NA	NA
1_45_31	1	45	31	0.62	39.484	1	45	31	0.47	32.254
1_45_32	1	45	32	0.66	41.412	1	45	32	0.46	31.772
1_45_33	1	45	33	0.63	39.966	1	45	33	0.53	35.146
1_46_1	1	46	1	0.62	39.484	1	46	1	0.44	30.808
1_46_2	1	46	2	0.69	42.858	1	46	2	0.48	32.736
1_46_3	1	46	3	0.72	44.304	1	46	3	0.49	33.218
1_46_4	1	46	4	0.7	43.34	1	46	4	0.5	33.7
1_46_5	1	46	5	0.7	43.34	NA	NA	NA	NA	NA
1_46_6	1	46	6	0.73	44.786	1	46	6	0.46	31.772
1_46_7	1	46	7	0.73	44.786	1	46	7	0.45	31.29
1_46_8	1	46	8	0.64	40.448	1	46	8	0.48	32.736
1_46_9	1	46	9	0.69	42.858	1	46	9	0.44	30.808
1_46_10	1	46	10	0.64	40.448	NA	NA	NA	NA	NA
1_46_11	1	46	11	0.72	44.304	1	46	11	0.47	32.254
1_46_12	1	46	12	0.66	41.412	1	46	12	0.47	32.254
1_46_13	1	46	13	0.77	46.714	NA	NA	NA	NA	NA
1_46_14	1	46	14	0.59	38.038	1	46	14	0.45	31.29
1_46_15	1	46	15	0.61	39.002	1	46	15	0.45	31.29
1_46_16	1	46	16	0.65	40.93	1	46	16	0.43	30.326
1_46_17	1	46	17	0.64	40.448	NA	NA	NA	NA	NA
1_46_18	1	46	18	0.72	44.304	1	46	18	0.47	32.254
1_46_19	1	46	19	0.71	43.822	1	46	19	0.43	30.326
1_46_20	1	46	20	0.76	46.232	NA	NA	NA	NA	NA
1_46_21	1	46	21	0.76	46.232	1	46	21	0.45	31.29
1_46_22	1	46	22	0.73	44.786	1	46	22	0.44	30.808
1_46_23	1	46	23	0.72	44.304	1	46	23	0.47	32.254
1_46_24	1	46	24	0.72	44.304	NA	NA	NA	NA	NA
1_46_25	1	46	25	0.76	46.232	1	46	25	0.44	30.808
1_46_26	1	46	26	0.73	44.786	1	46	26	0.44	30.808
1_46_27	1	46	27	0.66	41.412	1	46	27	0.44	30.808
1_46_28	1	46	28	0.66	41.412	1	46	28	0.45	31.29
1_46_29	1	46	29	0.73	44.786	1	46	29	0.49	33.218
1_46_30	1	46	30	0.62	39.484	NA	NA	NA	NA	NA
1_46_31	1	46	31	0.65	40.93	1	46	31	0.46	31.772
1_46_32	1	46	32	0.69	42.858	1	46	32	0.46	31.772
1_46_33	1	46	33	0.66	41.412	1	46	33	0.53	35.146
1_47_1	1	47	1	0.53	35.146	1	47	1	0.46	31.772
1_47_2	1	47	2	0.59	38.038	1	47	2	0.5	33.7
1_47_3	1	47	3	0.62	39.484	1	47	3	0.51	34.182
1_47_4	1	47	4	0.6	38.52	1	47	4	0.53	35.146
1_47_5	1	47	5	0.61	39.002	NA	NA	NA	NA	NA
1_47_6	1	47	6	0.63	39.966	1	47	6	0.48	32.736
1_47_7	1	47	7	0.63	39.966	1	47	7	0.48	32.736
1_47_8	1	47	8	0.55	36.11	1	47	8	0.5	33.7
1_47_9	1	47	9	0.6	38.52	1	47	9	0.46	31.772
1_47_10	1	47	10	0.55	36.11	NA	NA	NA	NA	NA
1_47_11	1	47	11	0.62	39.484	1	47	11	0.49	33.218
1_47_12	1	47	12	0.57	37.074	1	47	12	0.49	33.218
1_47_13	1	47	13	0.69	42.858	NA	NA	NA	NA	NA
1_47_14	1	47	14	0.5	33.7	1	47	14	0.47	32.254
1_47_15	1	47	15	0.52	34.664	1	47	15	0.47	32.254
1_47_16	1	47	16	0.56	36.592	1	47	16	0.46	31.772
1_47_17	1	47	17	0.54	35.628	NA	NA	NA	NA	NA
1_47_18	1	47	18	0.62	39.484	1	47	18	0.49	33.218
1_47_19	1	47	19	0.61	39.002	1	47	19	0.45	31.29
1_47_20	1	47	20	0.66	41.412	NA	NA	NA	NA	NA
1_47_21	1	47	21	0.67	41.894	1	47	21	0.48	32.736
1_47_22	1	47	22	0.64	40.448	1	47	22	0.46	31.772
1_47_23	1	47	23	0.63	39.966	1	47	23	0.49	33.218
1_47_24	1	47	24	0.62	39.484	NA	NA	NA	NA	NA
1_47_25	1	47	25	0.66	41.412	1	47	25	0.47	32.254
1_47_26	1	47	26	0.63	39.966	1	47	26	0.47	32.254
1_47_27	1	47	27	0.56	36.592	1	47	27	0.46	31.772
1_47_28	1	47	28	0.57	37.074	1	47	28	0.47	32.254
1_47_29	1	47	29	0.64	40.448	1	47	29	0.52	34.664
1_47_30	1	47	30	0.53	35.146	NA	NA	NA	NA	NA
1_47_31	1	47	31	0.55	36.11	1	47	31	0.49	33.218
1_47_32	1	47	32	0.6	38.52	1	47	32	0.48	32.736
1_47_33	1	47	33	0.58	37.556	1	47	33	0.55	36.11
1_48_1	1	48	1	0.57	37.074	1	48	1	0.46	31.772
1_48_2	1	48	2	0.64	40.448	1	48	2	0.5	33.7
1_48_3	1	48	3	0.66	41.412	1	48	3	0.51	34.182
1_48_4	1	48	4	0.64	40.448	1	48	4	0.53	35.146
1_48_5	1	48	5	0.65	40.93	NA	NA	NA	NA	NA
1_48_6	1	48	6	0.68	42.376	1	48	6	0.48	32.736
1_48_7	1	48	7	0.68	42.376	1	48	7	0.47	32.254
1_48_8	1	48	8	0.6	38.52	1	48	8	0.5	33.7
1_48_9	1	48	9	0.65	40.93	1	48	9	0.46	31.772
1_48_10	1	48	10	0.59	38.038	NA	NA	NA	NA	NA
1_48_11	1	48	11	0.66	41.412	1	48	11	0.49	33.218
1_48_12	1	48	12	0.61	39.002	1	48	12	0.49	33.218
1_48_13	1	48	13	0.72	44.304	NA	NA	NA	NA	NA
1_48_14	1	48	14	0.54	35.628	1	48	14	0.47	32.254
1_48_15	1	48	15	0.56	36.592	1	48	15	0.47	32.254
1_48_16	1	48	16	0.6	38.52	1	48	16	0.46	31.772
1_48_17	1	48	17	0.59	38.038	NA	NA	NA	NA	NA
1_48_18	1	48	18	0.67	41.894	1	48	18	0.49	33.218
1_48_19	1	48	19	0.66	41.412	1	48	19	0.45	31.29
1_48_20	1	48	20	0.71	43.822	NA	NA	NA	NA	NA
1_48_21	1	48	21	0.71	43.822	1	48	21	0.48	32.736
1_48_22	1	48	22	0.69	42.858	1	48	22	0.46	31.772
1_48_23	1	48	23	0.67	41.894	1	48	23	0.49	33.218
1_48_24	1	48	24	0.67	41.894	NA	NA	NA	NA	NA
1_48_25	1	48	25	0.71	43.822	1	48	25	0.47	32.254
1_48_26	1	48	26	0.68	42.376	1	48	26	0.47	32.254
1_48_27	1	48	27	0.61	39.002	1	48	27	0.46	31.772
1_48_28	1	48	28	0.61	39.002	1	48	28	0.47	32.254
1_48_29	1	48	29	0.67	41.894	1	48	29	0.51	34.182
1_48_30	1	48	30	0.57	37.074	NA	NA	NA	NA	NA
1_48_31	1	48	31	0.59	38.038	1	48	31	0.49	33.218
1_48_32	1	48	32	0.64	40.448	1	48	32	0.48	32.736
1_48_33	1	48	33	0.61	39.002	1	48	33	0.55	36.11
2_1_1	2	1	1	0.46	31.772	2	1	1	0.39	28.398
2_1_2	2	1	2	0.52	34.664	2	1	2	0.43	30.326
2_1_3	2	1	3	0.55	36.11	2	1	3	0.43	30.326
2_1_4	2	1	4	0.53	35.146	2	1	4	0.45	31.29
2_1_5	2	1	5	0.55	36.11	NA	NA	NA	NA	NA
2_1_6	2	1	6	0.58	37.556	2	1	6	0.4	28.88
2_1_7	2	1	7	0.57	37.074	2	1	7	0.4	28.88
2_1_8	2	1	8	0.5	33.7	2	1	8	0.43	30.326
2_1_9	2	1	9	0.53	35.146	2	1	9	0.39	28.398
2_1_10	2	1	10	0.49	33.218	NA	NA	NA	NA	NA
2_1_11	2	1	11	0.55	36.11	2	1	11	0.42	29.844
2_1_12	2	1	12	0.51	34.182	2	1	12	0.42	29.844
2_1_13	2	1	13	0.63	39.966	NA	NA	NA	NA	NA
2_1_14	2	1	14	0.43	30.326	2	1	14	0.4	28.88
2_1_15	2	1	15	0.45	31.29	2	1	15	0.39	28.398
2_1_16	2	1	16	0.49	33.218	2	1	16	0.38	27.916
2_1_17	2	1	17	0.47	32.254	NA	NA	NA	NA	NA
2_1_18	2	1	18	0.57	37.074	2	1	18	0.42	29.844
2_1_19	2	1	19	0.55	36.11	2	1	19	0.38	27.916
2_1_20	2	1	20	0.59	38.038	NA	NA	NA	NA	NA
2_1_21	2	1	21	0.6	38.52	2	1	21	0.4	28.88
2_1_22	2	1	22	0.58	37.556	2	1	22	0.39	28.398
2_1_23	2	1	23	0.57	37.074	2	1	23	0.42	29.844
2_1_24	2	1	24	0.57	37.074	NA	NA	NA	NA	NA
2_1_25	2	1	25	0.59	38.038	2	1	25	0.39	28.398
2_1_26	2	1	26	0.56	36.592	2	1	26	0.39	28.398
2_1_27	2	1	27	0.49	33.218	2	1	27	0.39	28.398
2_1_28	2	1	28	0.49	33.218	2	1	28	0.4	28.88
2_1_29	2	1	29	0.57	37.074	2	1	29	0.44	30.808
2_1_30	2	1	30	0.48	32.736	NA	NA	NA	NA	NA
2_1_31	2	1	31	0.5	33.7	2	1	31	0.41	29.362
2_1_32	2	1	32	0.54	35.628	2	1	32	0.41	29.362
2_1_33	2	1	33	0.52	34.664	2	1	33	0.48	32.736
2_2_1	2	2	1	0.47	32.254	2	2	1	0.4	28.88
2_2_2	2	2	2	0.54	35.628	2	2	2	0.43	30.326
2_2_3	2	2	3	0.56	36.592	2	2	3	0.44	30.808
2_2_4	2	2	4	0.54	35.628	2	2	4	0.46	31.772
2_2_5	2	2	5	0.56	36.592	NA	NA	NA	NA	NA
2_2_6	2	2	6	0.59	38.038	2	2	6	0.41	29.362
2_2_7	2	2	7	0.58	37.556	2	2	7	0.4	28.88
2_2_8	2	2	8	0.51	34.182	2	2	8	0.43	30.326
2_2_9	2	2	9	0.55	36.11	2	2	9	0.39	28.398
2_2_10	2	2	10	0.5	33.7	NA	NA	NA	NA	NA
2_2_11	2	2	11	0.56	36.592	2	2	11	0.42	29.844
2_2_12	2	2	12	0.52	34.664	2	2	12	0.42	29.844
2_2_13	2	2	13	0.64	40.448	NA	NA	NA	NA	NA
2_2_14	2	2	14	0.44	30.808	2	2	14	0.4	28.88
2_2_15	2	2	15	0.46	31.772	2	2	15	0.4	28.88
2_2_16	2	2	16	0.5	33.7	2	2	16	0.39	28.398
2_2_17	2	2	17	0.48	32.736	NA	NA	NA	NA	NA
2_2_18	2	2	18	0.58	37.556	2	2	18	0.42	29.844
2_2_19	2	2	19	0.56	36.592	2	2	19	0.38	27.916
2_2_20	2	2	20	0.6	38.52	NA	NA	NA	NA	NA
2_2_21	2	2	21	0.61	39.002	2	2	21	0.4	28.88
2_2_22	2	2	22	0.58	37.556	2	2	22	0.39	28.398
2_2_23	2	2	23	0.58	37.556	2	2	23	0.42	29.844
2_2_24	2	2	24	0.58	37.556	NA	NA	NA	NA	NA
2_2_25	2	2	25	0.6	38.52	2	2	25	0.39	28.398
2_2_26	2	2	26	0.58	37.556	2	2	26	0.4	28.88
2_2_27	2	2	27	0.5	33.7	2	2	27	0.39	28.398
2_2_28	2	2	28	0.5	33.7	2	2	28	0.4	28.88
2_2_29	2	2	29	0.58	37.556	2	2	29	0.45	31.29
2_2_30	2	2	30	0.49	33.218	NA	NA	NA	NA	NA
2_2_31	2	2	31	0.51	34.182	2	2	31	0.42	29.844
2_2_32	2	2	32	0.55	36.11	2	2	32	0.41	29.362
2_2_33	2	2	33	0.53	35.146	2	2	33	0.48	32.736
2_3_1	2	3	1	0.42	29.844	2	3	1	0.37	27.434
2_3_2	2	3	2	0.48	32.736	2	3	2	0.4	28.88
2_3_3	2	3	3	0.51	34.182	2	3	3	0.41	29.362
2_3_4	2	3	4	0.49	33.218	2	3	4	0.43	30.326
2_3_5	2	3	5	0.51	34.182	NA	NA	NA	NA	NA
2_3_6	2	3	6	0.54	35.628	2	3	6	0.38	27.916
2_3_7	2	3	7	0.53	35.146	2	3	7	0.37	27.434
2_3_8	2	3	8	0.46	31.772	2	3	8	0.4	28.88
2_3_9	2	3	9	0.5	33.7	2	3	9	0.36	26.952
2_3_10	2	3	10	0.45	31.29	NA	NA	NA	NA	NA
2_3_11	2	3	11	0.52	34.664	2	3	11	0.39	28.398
2_3_12	2	3	12	0.47	32.254	2	3	12	0.39	28.398
2_3_13	2	3	13	0.6	38.52	NA	NA	NA	NA	NA
2_3_14	2	3	14	0.39	28.398	2	3	14	0.38	27.916
2_3_15	2	3	15	0.41	29.362	2	3	15	0.37	27.434
2_3_16	2	3	16	0.45	31.29	2	3	16	0.36	26.952
2_3_17	2	3	17	0.44	30.808	NA	NA	NA	NA	NA
2_3_18	2	3	18	0.53	35.146	2	3	18	0.39	28.398
2_3_19	2	3	19	0.51	34.182	2	3	19	0.35	26.47
2_3_20	2	3	20	0.56	36.592	NA	NA	NA	NA	NA
2_3_21	2	3	21	0.56	36.592	2	3	21	0.37	27.434
2_3_22	2	3	22	0.54	35.628	2	3	22	0.36	26.952
2_3_23	2	3	23	0.53	35.146	2	3	23	0.39	28.398
2_3_24	2	3	24	0.53	35.146	NA	NA	NA	NA	NA
2_3_25	2	3	25	0.55	36.11	2	3	25	0.36	26.952
2_3_26	2	3	26	0.52	34.664	2	3	26	0.37	27.434
2_3_27	2	3	27	0.45	31.29	2	3	27	0.36	26.952
2_3_28	2	3	28	0.45	31.29	2	3	28	0.37	27.434
2_3_29	2	3	29	0.54	35.628	2	3	29	0.42	29.844
2_3_30	2	3	30	0.44	30.808	NA	NA	NA	NA	NA
2_3_31	2	3	31	0.46	31.772	2	3	31	0.39	28.398
2_3_32	2	3	32	0.5	33.7	2	3	32	0.38	27.916
2_3_33	2	3	33	0.49	33.218	2	3	33	0.45	31.29
2_4_1	2	4	1	0.45	31.29	2	4	1	0.39	28.398
2_4_2	2	4	2	0.51	34.182	2	4	2	0.43	30.326
2_4_3	2	4	3	0.54	35.628	2	4	3	0.43	30.326
2_4_4	2	4	4	0.51	34.182	2	4	4	0.45	31.29
2_4_5	2	4	5	0.54	35.628	NA	NA	NA	NA	NA
2_4_6	2	4	6	0.56	36.592	2	4	6	0.4	28.88
2_4_7	2	4	7	0.55	36.11	2	4	7	0.39	28.398
2_4_8	2	4	8	0.49	33.218	2	4	8	0.42	29.844
2_4_9	2	4	9	0.52	34.664	2	4	9	0.38	27.916
2_4_10	2	4	10	0.48	32.736	NA	NA	NA	NA	NA
2_4_11	2	4	11	0.54	35.628	2	4	11	0.42	29.844
2_4_12	2	4	12	0.5	33.7	2	4	12	0.41	29.362
2_4_13	2	4	13	0.62	39.484	NA	NA	NA	NA	NA
2_4_14	2	4	14	0.42	29.844	2	4	14	0.4	28.88
2_4_15	2	4	15	0.44	30.808	2	4	15	0.39	28.398
2_4_16	2	4	16	0.47	32.254	2	4	16	0.38	27.916
2_4_17	2	4	17	0.46	31.772	NA	NA	NA	NA	NA
2_4_18	2	4	18	0.55	36.11	2	4	18	0.42	29.844
2_4_19	2	4	19	0.53	35.146	2	4	19	0.37	27.434
2_4_20	2	4	20	0.58	37.556	NA	NA	NA	NA	NA
2_4_21	2	4	21	0.59	38.038	2	4	21	0.39	28.398
2_4_22	2	4	22	0.56	36.592	2	4	22	0.38	27.916
2_4_23	2	4	23	0.55	36.11	2	4	23	0.41	29.362
2_4_24	2	4	24	0.55	36.11	NA	NA	NA	NA	NA
2_4_25	2	4	25	0.58	37.556	2	4	25	0.39	28.398
2_4_26	2	4	26	0.55	36.11	2	4	26	0.39	28.398
2_4_27	2	4	27	0.48	32.736	2	4	27	0.39	28.398
2_4_28	2	4	28	0.48	32.736	2	4	28	0.4	28.88
2_4_29	2	4	29	0.56	36.592	2	4	29	0.44	30.808
2_4_30	2	4	30	0.47	32.254	NA	NA	NA	NA	NA
2_4_31	2	4	31	0.49	33.218	2	4	31	0.41	29.362
2_4_32	2	4	32	0.53	35.146	2	4	32	0.4	28.88
2_4_33	2	4	33	0.51	34.182	2	4	33	0.48	32.736
2_5_1	2	5	1	0.45	31.29	NA	NA	NA	NA	NA
2_5_2	2	5	2	0.51	34.182	NA	NA	NA	NA	NA
2_5_3	2	5	3	0.54	35.628	NA	NA	NA	NA	NA
2_5_4	2	5	4	0.52	34.664	NA	NA	NA	NA	NA
2_5_5	2	5	5	0.54	35.628	NA	NA	NA	NA	NA
2_5_6	2	5	6	0.57	37.074	NA	NA	NA	NA	NA
2_5_7	2	5	7	0.56	36.592	NA	NA	NA	NA	NA
2_5_8	2	5	8	0.49	33.218	NA	NA	NA	NA	NA
2_5_9	2	5	9	0.53	35.146	NA	NA	NA	NA	NA
2_5_10	2	5	10	0.48	32.736	NA	NA	NA	NA	NA
2_5_11	2	5	11	0.55	36.11	NA	NA	NA	NA	NA
2_5_12	2	5	12	0.5	33.7	NA	NA	NA	NA	NA
2_5_13	2	5	13	0.62	39.484	NA	NA	NA	NA	NA
2_5_14	2	5	14	0.42	29.844	NA	NA	NA	NA	NA
2_5_15	2	5	15	0.44	30.808	NA	NA	NA	NA	NA
2_5_16	2	5	16	0.48	32.736	NA	NA	NA	NA	NA
2_5_17	2	5	17	0.46	31.772	NA	NA	NA	NA	NA
2_5_18	2	5	18	0.56	36.592	NA	NA	NA	NA	NA
2_5_19	2	5	19	0.54	35.628	NA	NA	NA	NA	NA
2_5_20	2	5	20	0.59	38.038	NA	NA	NA	NA	NA
2_5_21	2	5	21	0.59	38.038	NA	NA	NA	NA	NA
2_5_22	2	5	22	0.57	37.074	NA	NA	NA	NA	NA
2_5_23	2	5	23	0.56	36.592	NA	NA	NA	NA	NA
2_5_24	2	5	24	0.56	36.592	NA	NA	NA	NA	NA
2_5_25	2	5	25	0.58	37.556	NA	NA	NA	NA	NA
2_5_26	2	5	26	0.55	36.11	NA	NA	NA	NA	NA
2_5_27	2	5	27	0.48	32.736	NA	NA	NA	NA	NA
2_5_28	2	5	28	0.48	32.736	NA	NA	NA	NA	NA
2_5_29	2	5	29	0.57	37.074	NA	NA	NA	NA	NA
2_5_30	2	5	30	0.47	32.254	NA	NA	NA	NA	NA
2_5_31	2	5	31	0.49	33.218	NA	NA	NA	NA	NA
2_5_32	2	5	32	0.53	35.146	NA	NA	NA	NA	NA
2_5_33	2	5	33	0.51	34.182	NA	NA	NA	NA	NA
2_6_1	2	6	1	0.47	32.254	2	6	1	0.36	26.952
2_6_2	2	6	2	0.53	35.146	2	6	2	0.4	28.88
2_6_3	2	6	3	0.56	36.592	2	6	3	0.41	29.362
2_6_4	2	6	4	0.54	35.628	2	6	4	0.42	29.844
2_6_5	2	6	5	0.56	36.592	NA	NA	NA	NA	NA
2_6_6	2	6	6	0.58	37.556	2	6	6	0.37	27.434
2_6_7	2	6	7	0.57	37.074	2	6	7	0.37	27.434
2_6_8	2	6	8	0.51	34.182	2	6	8	0.4	28.88
2_6_9	2	6	9	0.55	36.11	2	6	9	0.35	26.47
2_6_10	2	6	10	0.5	33.7	NA	NA	NA	NA	NA
2_6_11	2	6	11	0.56	36.592	2	6	11	0.39	28.398
2_6_12	2	6	12	0.52	34.664	2	6	12	0.39	28.398
2_6_13	2	6	13	0.63	39.966	NA	NA	NA	NA	NA
2_6_14	2	6	14	0.44	30.808	2	6	14	0.37	27.434
2_6_15	2	6	15	0.46	31.772	2	6	15	0.36	26.952
2_6_16	2	6	16	0.5	33.7	2	6	16	0.35	26.47
2_6_17	2	6	17	0.48	32.736	NA	NA	NA	NA	NA
2_6_18	2	6	18	0.58	37.556	2	6	18	0.39	28.398
2_6_19	2	6	19	0.55	36.11	2	6	19	0.34	25.988
2_6_20	2	6	20	0.6	38.52	NA	NA	NA	NA	NA
2_6_21	2	6	21	0.6	38.52	2	6	21	0.37	27.434
2_6_22	2	6	22	0.58	37.556	2	6	22	0.35	26.47
2_6_23	2	6	23	0.57	37.074	2	6	23	0.39	28.398
2_6_24	2	6	24	0.57	37.074	NA	NA	NA	NA	NA
2_6_25	2	6	25	0.59	38.038	2	6	25	0.36	26.952
2_6_26	2	6	26	0.57	37.074	2	6	26	0.36	26.952
2_6_27	2	6	27	0.5	33.7	2	6	27	0.36	26.952
2_6_28	2	6	28	0.5	33.7	2	6	28	0.37	27.434
2_6_29	2	6	29	0.58	37.556	2	6	29	0.41	29.362
2_6_30	2	6	30	0.49	33.218	NA	NA	NA	NA	NA
2_6_31	2	6	31	0.51	34.182	2	6	31	0.39	28.398
2_6_32	2	6	32	0.55	36.11	2	6	32	0.38	27.916
2_6_33	2	6	33	0.53	35.146	2	6	33	0.45	31.29
2_7_1	2	7	1	0.48	32.736	2	7	1	0.37	27.434
2_7_2	2	7	2	0.54	35.628	2	7	2	0.41	29.362
2_7_3	2	7	3	0.57	37.074	2	7	3	0.42	29.844
2_7_4	2	7	4	0.55	36.11	2	7	4	0.43	30.326
2_7_5	2	7	5	0.57	37.074	NA	NA	NA	NA	NA
2_7_6	2	7	6	0.59	38.038	2	7	6	0.38	27.916
2_7_7	2	7	7	0.58	37.556	2	7	7	0.38	27.916
2_7_8	2	7	8	0.51	34.182	2	7	8	0.41	29.362
2_7_9	2	7	9	0.55	36.11	2	7	9	0.36	26.952
2_7_10	2	7	10	0.5	33.7	NA	NA	NA	NA	NA
2_7_11	2	7	11	0.57	37.074	2	7	11	0.4	28.88
2_7_12	2	7	12	0.52	34.664	2	7	12	0.4	28.88
2_7_13	2	7	13	0.64	40.448	NA	NA	NA	NA	NA
2_7_14	2	7	14	0.45	31.29	2	7	14	0.38	27.916
2_7_15	2	7	15	0.47	32.254	2	7	15	0.37	27.434
2_7_16	2	7	16	0.51	34.182	2	7	16	0.36	26.952
2_7_17	2	7	17	0.49	33.218	NA	NA	NA	NA	NA
2_7_18	2	7	18	0.58	37.556	2	7	18	0.4	28.88
2_7_19	2	7	19	0.56	36.592	2	7	19	0.36	26.952
2_7_20	2	7	20	0.61	39.002	NA	NA	NA	NA	NA
2_7_21	2	7	21	0.61	39.002	2	7	21	0.38	27.916
2_7_22	2	7	22	0.59	38.038	2	7	22	0.37	27.434
2_7_23	2	7	23	0.58	37.556	2	7	23	0.4	28.88
2_7_24	2	7	24	0.58	37.556	NA	NA	NA	NA	NA
2_7_25	2	7	25	0.6	38.52	2	7	25	0.37	27.434
2_7_26	2	7	26	0.58	37.556	2	7	26	0.37	27.434
2_7_27	2	7	27	0.51	34.182	2	7	27	0.37	27.434
2_7_28	2	7	28	0.51	34.182	2	7	28	0.38	27.916
2_7_29	2	7	29	0.58	37.556	2	7	29	0.43	30.326
2_7_30	2	7	30	0.49	33.218	NA	NA	NA	NA	NA
2_7_31	2	7	31	0.51	34.182	2	7	31	0.4	28.88
2_7_32	2	7	32	0.56	36.592	2	7	32	0.39	28.398
2_7_33	2	7	33	0.54	35.628	2	7	33	0.46	31.772
2_8_1	2	8	1	0.44	30.808	2	8	1	0.38	27.916
2_8_2	2	8	2	0.5	33.7	2	8	2	0.42	29.844
2_8_3	2	8	3	0.53	35.146	2	8	3	0.43	30.326
2_8_4	2	8	4	0.51	34.182	2	8	4	0.44	30.808
2_8_5	2	8	5	0.53	35.146	NA	NA	NA	NA	NA
2_8_6	2	8	6	0.56	36.592	2	8	6	0.39	28.398
2_8_7	2	8	7	0.55	36.11	2	8	7	0.39	28.398
2_8_8	2	8	8	0.48	32.736	2	8	8	0.42	29.844
2_8_9	2	8	9	0.52	34.664	2	8	9	0.37	27.434
2_8_10	2	8	10	0.47	32.254	NA	NA	NA	NA	NA
2_8_11	2	8	11	0.54	35.628	2	8	11	0.41	29.362
2_8_12	2	8	12	0.5	33.7	2	8	12	0.41	29.362
2_8_13	2	8	13	0.62	39.484	NA	NA	NA	NA	NA
2_8_14	2	8	14	0.41	29.362	2	8	14	0.39	28.398
2_8_15	2	8	15	0.43	30.326	2	8	15	0.38	27.916
2_8_16	2	8	16	0.47	32.254	2	8	16	0.37	27.434
2_8_17	2	8	17	0.46	31.772	NA	NA	NA	NA	NA
2_8_18	2	8	18	0.55	36.11	2	8	18	0.41	29.362
2_8_19	2	8	19	0.53	35.146	2	8	19	0.37	27.434
2_8_20	2	8	20	0.58	37.556	NA	NA	NA	NA	NA
2_8_21	2	8	21	0.58	37.556	2	8	21	0.39	28.398
2_8_22	2	8	22	0.56	36.592	2	8	22	0.38	27.916
2_8_23	2	8	23	0.55	36.11	2	8	23	0.41	29.362
2_8_24	2	8	24	0.55	36.11	NA	NA	NA	NA	NA
2_8_25	2	8	25	0.57	37.074	2	8	25	0.38	27.916
2_8_26	2	8	26	0.55	36.11	2	8	26	0.38	27.916
2_8_27	2	8	27	0.47	32.254	2	8	27	0.38	27.916
2_8_28	2	8	28	0.47	32.254	2	8	28	0.39	28.398
2_8_29	2	8	29	0.55	36.11	2	8	29	0.43	30.326
2_8_30	2	8	30	0.46	31.772	NA	NA	NA	NA	NA
2_8_31	2	8	31	0.48	32.736	2	8	31	0.41	29.362
2_8_32	2	8	32	0.52	34.664	2	8	32	0.4	28.88
2_8_33	2	8	33	0.51	34.182	2	8	33	0.47	32.254
2_9_1	2	9	1	0.46	31.772	2	9	1	0.39	28.398
2_9_2	2	9	2	0.52	34.664	2	9	2	0.43	30.326
2_9_3	2	9	3	0.55	36.11	2	9	3	0.43	30.326
2_9_4	2	9	4	0.53	35.146	2	9	4	0.45	31.29
2_9_5	2	9	5	0.55	36.11	NA	NA	NA	NA	NA
2_9_6	2	9	6	0.58	37.556	2	9	6	0.4	28.88
2_9_7	2	9	7	0.57	37.074	2	9	7	0.4	28.88
2_9_8	2	9	8	0.5	33.7	2	9	8	0.43	30.326
2_9_9	2	9	9	0.54	35.628	2	9	9	0.38	27.916
2_9_10	2	9	10	0.49	33.218	NA	NA	NA	NA	NA
2_9_11	2	9	11	0.55	36.11	2	9	11	0.42	29.844
2_9_12	2	9	12	0.51	34.182	2	9	12	0.42	29.844
2_9_13	2	9	13	0.63	39.966	NA	NA	NA	NA	NA
2_9_14	2	9	14	0.43	30.326	2	9	14	0.4	28.88
2_9_15	2	9	15	0.45	31.29	2	9	15	0.39	28.398
2_9_16	2	9	16	0.49	33.218	2	9	16	0.38	27.916
2_9_17	2	9	17	0.47	32.254	NA	NA	NA	NA	NA
2_9_18	2	9	18	0.57	37.074	2	9	18	0.42	29.844
2_9_19	2	9	19	0.55	36.11	2	9	19	0.37	27.434
2_9_20	2	9	20	0.59	38.038	NA	NA	NA	NA	NA
2_9_21	2	9	21	0.6	38.52	2	9	21	0.4	28.88
2_9_22	2	9	22	0.57	37.074	2	9	22	0.39	28.398
2_9_23	2	9	23	0.57	37.074	2	9	23	0.42	29.844
2_9_24	2	9	24	0.57	37.074	NA	NA	NA	NA	NA
2_9_25	2	9	25	0.59	38.038	2	9	25	0.39	28.398
2_9_26	2	9	26	0.56	36.592	2	9	26	0.39	28.398
2_9_27	2	9	27	0.49	33.218	2	9	27	0.39	28.398
2_9_28	2	9	28	0.49	33.218	2	9	28	0.4	28.88
2_9_29	2	9	29	0.57	37.074	2	9	29	0.44	30.808
2_9_30	2	9	30	0.48	32.736	NA	NA	NA	NA	NA
2_9_31	2	9	31	0.5	33.7	2	9	31	0.41	29.362
2_9_32	2	9	32	0.54	35.628	2	9	32	0.41	29.362
2_9_33	2	9	33	0.52	34.664	2	9	33	0.48	32.736
2_10_1	2	10	1	0.42	29.844	NA	NA	NA	NA	NA
2_10_2	2	10	2	0.48	32.736	NA	NA	NA	NA	NA
2_10_3	2	10	3	0.51	34.182	NA	NA	NA	NA	NA
2_10_4	2	10	4	0.48	32.736	NA	NA	NA	NA	NA
2_10_5	2	10	5	0.51	34.182	NA	NA	NA	NA	NA
2_10_6	2	10	6	0.53	35.146	NA	NA	NA	NA	NA
2_10_7	2	10	7	0.52	34.664	NA	NA	NA	NA	NA
2_10_8	2	10	8	0.46	31.772	NA	NA	NA	NA	NA
2_10_9	2	10	9	0.49	33.218	NA	NA	NA	NA	NA
2_10_10	2	10	10	0.45	31.29	NA	NA	NA	NA	NA
2_10_11	2	10	11	0.51	34.182	NA	NA	NA	NA	NA
2_10_12	2	10	12	0.47	32.254	NA	NA	NA	NA	NA
2_10_13	2	10	13	0.59	38.038	NA	NA	NA	NA	NA
2_10_14	2	10	14	0.39	28.398	NA	NA	NA	NA	NA
2_10_15	2	10	15	0.41	29.362	NA	NA	NA	NA	NA
2_10_16	2	10	16	0.45	31.29	NA	NA	NA	NA	NA
2_10_17	2	10	17	0.43	30.326	NA	NA	NA	NA	NA
2_10_18	2	10	18	0.53	35.146	NA	NA	NA	NA	NA
2_10_19	2	10	19	0.5	33.7	NA	NA	NA	NA	NA
2_10_20	2	10	20	0.55	36.11	NA	NA	NA	NA	NA
2_10_21	2	10	21	0.56	36.592	NA	NA	NA	NA	NA
2_10_22	2	10	22	0.53	35.146	NA	NA	NA	NA	NA
2_10_23	2	10	23	0.52	34.664	NA	NA	NA	NA	NA
2_10_24	2	10	24	0.52	34.664	NA	NA	NA	NA	NA
2_10_25	2	10	25	0.54	35.628	NA	NA	NA	NA	NA
2_10_26	2	10	26	0.52	34.664	NA	NA	NA	NA	NA
2_10_27	2	10	27	0.45	31.29	NA	NA	NA	NA	NA
2_10_28	2	10	28	0.45	31.29	NA	NA	NA	NA	NA
2_10_29	2	10	29	0.53	35.146	NA	NA	NA	NA	NA
2_10_30	2	10	30	0.44	30.808	NA	NA	NA	NA	NA
2_10_31	2	10	31	0.46	31.772	NA	NA	NA	NA	NA
2_10_32	2	10	32	0.5	33.7	NA	NA	NA	NA	NA
2_10_33	2	10	33	0.48	32.736	NA	NA	NA	NA	NA
2_11_1	2	11	1	0.45	31.29	2	11	1	0.38	27.916
2_11_2	2	11	2	0.52	34.664	2	11	2	0.42	29.844
2_11_3	2	11	3	0.55	36.11	2	11	3	0.43	30.326
2_11_4	2	11	4	0.52	34.664	2	11	4	0.45	31.29
2_11_5	2	11	5	0.54	35.628	NA	NA	NA	NA	NA
2_11_6	2	11	6	0.57	37.074	2	11	6	0.4	28.88
2_11_7	2	11	7	0.56	36.592	2	11	7	0.39	28.398
2_11_8	2	11	8	0.49	33.218	2	11	8	0.42	29.844
2_11_9	2	11	9	0.53	35.146	2	11	9	0.38	27.916
2_11_10	2	11	10	0.48	32.736	NA	NA	NA	NA	NA
2_11_11	2	11	11	0.55	36.11	2	11	11	0.41	29.362
2_11_12	2	11	12	0.51	34.182	2	11	12	0.41	29.362
2_11_13	2	11	13	0.63	39.966	NA	NA	NA	NA	NA
2_11_14	2	11	14	0.43	30.326	2	11	14	0.39	28.398
2_11_15	2	11	15	0.45	31.29	2	11	15	0.39	28.398
2_11_16	2	11	16	0.48	32.736	2	11	16	0.38	27.916
2_11_17	2	11	17	0.47	32.254	NA	NA	NA	NA	NA
2_11_18	2	11	18	0.56	36.592	2	11	18	0.41	29.362
2_11_19	2	11	19	0.54	35.628	2	11	19	0.37	27.434
2_11_20	2	11	20	0.59	38.038	NA	NA	NA	NA	NA
2_11_21	2	11	21	0.6	38.52	2	11	21	0.39	28.398
2_11_22	2	11	22	0.57	37.074	2	11	22	0.38	27.916
2_11_23	2	11	23	0.56	36.592	2	11	23	0.41	29.362
2_11_24	2	11	24	0.56	36.592	NA	NA	NA	NA	NA
2_11_25	2	11	25	0.59	38.038	2	11	25	0.39	28.398
2_11_26	2	11	26	0.56	36.592	2	11	26	0.39	28.398
2_11_27	2	11	27	0.49	33.218	2	11	27	0.38	27.916
2_11_28	2	11	28	0.49	33.218	2	11	28	0.39	28.398
2_11_29	2	11	29	0.57	37.074	2	11	29	0.44	30.808
2_11_30	2	11	30	0.46	31.772	NA	NA	NA	NA	NA
2_11_31	2	11	31	0.49	33.218	2	11	31	0.41	29.362
2_11_32	2	11	32	0.53	35.146	2	11	32	0.4	28.88
2_11_33	2	11	33	0.51	34.182	2	11	33	0.48	32.736
2_12_1	2	12	1	0.42	29.844	2	12	1	0.4	28.88
2_12_2	2	12	2	0.48	32.736	2	12	2	0.44	30.808
2_12_3	2	12	3	0.51	34.182	2	12	3	0.45	31.29
2_12_4	2	12	4	0.48	32.736	2	12	4	0.46	31.772
2_12_5	2	12	5	0.51	34.182	NA	NA	NA	NA	NA
2_12_6	2	12	6	0.54	35.628	2	12	6	0.41	29.362
2_12_7	2	12	7	0.52	34.664	2	12	7	0.41	29.362
2_12_8	2	12	8	0.46	31.772	2	12	8	0.44	30.808
2_12_9	2	12	9	0.49	33.218	2	12	9	0.4	28.88
2_12_10	2	12	10	0.45	31.29	NA	NA	NA	NA	NA
2_12_11	2	12	11	0.51	34.182	2	12	11	0.43	30.326
2_12_12	2	12	12	0.47	32.254	2	12	12	0.43	30.326
2_12_13	2	12	13	0.6	38.52	NA	NA	NA	NA	NA
2_12_14	2	12	14	0.39	28.398	2	12	14	0.41	29.362
2_12_15	2	12	15	0.41	29.362	2	12	15	0.41	29.362
2_12_16	2	12	16	0.44	30.808	2	12	16	0.39	28.398
2_12_17	2	12	17	0.43	30.326	NA	NA	NA	NA	NA
2_12_18	2	12	18	0.53	35.146	2	12	18	0.43	30.326
2_12_19	2	12	19	0.5	33.7	2	12	19	0.39	28.398
2_12_20	2	12	20	0.55	36.11	NA	NA	NA	NA	NA
2_12_21	2	12	21	0.56	36.592	2	12	21	0.41	29.362
2_12_22	2	12	22	0.54	35.628	2	12	22	0.4	28.88
2_12_23	2	12	23	0.53	35.146	2	12	23	0.43	30.326
2_12_24	2	12	24	0.52	34.664	NA	NA	NA	NA	NA
2_12_25	2	12	25	0.55	36.11	2	12	25	0.4	28.88
2_12_26	2	12	26	0.52	34.664	2	12	26	0.4	28.88
2_12_27	2	12	27	0.45	31.29	2	12	27	0.4	28.88
2_12_28	2	12	28	0.45	31.29	2	12	28	0.41	29.362
2_12_29	2	12	29	0.54	35.628	2	12	29	0.45	31.29
2_12_30	2	12	30	0.44	30.808	NA	NA	NA	NA	NA
2_12_31	2	12	31	0.46	31.772	2	12	31	0.43	30.326
2_12_32	2	12	32	0.5	33.7	2	12	32	0.42	29.844
2_12_33	2	12	33	0.49	33.218	2	12	33	0.49	33.218
2_13_1	2	13	1	0.4	28.88	2	13	1	0.38	27.916
2_13_2	2	13	2	0.47	32.254	2	13	2	0.42	29.844
2_13_3	2	13	3	0.5	33.7	2	13	3	0.42	29.844
2_13_4	2	13	4	0.47	32.254	2	13	4	0.44	30.808
2_13_5	2	13	5	0.49	33.218	NA	NA	NA	NA	NA
2_13_6	2	13	6	0.52	34.664	2	13	6	0.39	28.398
2_13_7	2	13	7	0.51	34.182	2	13	7	0.38	27.916
2_13_8	2	13	8	0.44	30.808	2	13	8	0.42	29.844
2_13_9	2	13	9	0.48	32.736	2	13	9	0.37	27.434
2_13_10	2	13	10	0.43	30.326	NA	NA	NA	NA	NA
2_13_11	2	13	11	0.5	33.7	2	13	11	0.41	29.362
2_13_12	2	13	12	0.46	31.772	2	13	12	0.4	28.88
2_13_13	2	13	13	0.58	37.556	NA	NA	NA	NA	NA
2_13_14	2	13	14	0.38	27.916	2	13	14	0.39	28.398
2_13_15	2	13	15	0.39	28.398	2	13	15	0.38	27.916
2_13_16	2	13	16	0.43	30.326	2	13	16	0.37	27.434
2_13_17	2	13	17	0.42	29.844	NA	NA	NA	NA	NA
2_13_18	2	13	18	0.51	34.182	2	13	18	0.4	28.88
2_13_19	2	13	19	0.49	33.218	2	13	19	0.36	26.952
[truncated: 17,009 more rows]
